# Supplementary material for: Transcriptomics of dorso-ventral axis determination in Xenopus tropicalis
Source: Dev Biol. 2018 Jul 15;439(2):69–79. doi: 10.1016/j.ydbio.2018.04.022 (PMC5971218; doi:10.1016/j.ydbio.2018.04.022)
Supplement: Supplementary file 1 — Supplementary materialTable S1. Summary of RNA-Seq read alignments. Paired-end reads were aligned to the X. tropicalis gene models v7.2. [file mmc5.xlsx]

## Sheet: Sheet1
Summary of RNA-Seq Samples and Read Alignment
PE: paired-end sequencing and read length
							Aligned to transcriptome
Sample	Library	Stage	NF	Condition	PE	Total reads	#	%
LiCl1	poly(A)+ RNA	gastrula	NF11-11.5	LiCl-treated	PE50	25671258	21958897	85.5388
LiCl2	poly(A)+ RNA	gastrula	NF11-11.5	LiCl-treated	PE50	20740926	17437514	84.073
LiCl3	poly(A)+ RNA	gastrula	NF11-11.5	LiCl-treated	PE50	35071761	29478231	84.0512
LiCl4	poly(A)+ RNA	gastrula	NF11-11.5	LiCl-treated	PE50	33664577	29507229	87.6507
LiCl5	poly(A)+ RNA	gastrula	NF11-11.5	LiCl-treated	PE50	41591120	36549253	87.8775
UV1	poly(A)+ RNA	gastrula	NF11-11.5	UV-treated	PE50	33699996	29633639	87.9337
UV2	poly(A)+ RNA	gastrula	NF11-11.5	UV-treated	PE50	29065305	25592059	88.0502
UV3	poly(A)+ RNA	gastrula	NF11-11.5	UV-treated	PE50	43547101	37909949	87.055
UV4	poly(A)+ RNA	gastrula	NF11-11.5	UV-treated	PE50	41085390	36470372	88.7673
UV5	poly(A)+ RNA	gastrula	NF11-11.5	UV-treated	PE50	27607318	24525048	88.8353
WT1	poly(A)+ RNA	gastrula	NF11-11.5	untreated	PE50	45325780	39028317	86.1062
WT2	poly(A)+ RNA	gastrula	NF11-11.5	untreated	PE50	34834377	29943263	85.9589
WT3	poly(A)+ RNA	gastrula	NF11-11.5	untreated	PE50	23171469	19863002	85.7218
WT4	poly(A)+ RNA	gastrula	NF11-11.5	untreated	PE50	38076291	33052406	86.8057
WT5	poly(A)+ RNA	gastrula	NF11-11.5	untreated	PE50	30177906	26632349	88.2511
Mean						3.35554e+07	2.91721e+07	86.8451
SD						7.48904e+06	6.6252e+06	1.55426
Total						503330575	437581528
