# Supplementary material for: Transcriptomics of dorso-ventral axis determination in Xenopus tropicalis
Source: Dev Biol. 2018 Jul 15;439(2):69–79. doi: 10.1016/j.ydbio.2018.04.022 (PMC5971218; doi:10.1016/j.ydbio.2018.04.022)
Supplement: Supplementary file 2 — Supplementary materialTable S2. Upregulated genes in LiCl-treated embryos at gastrula stage. The list includes genes with transcriptional fold changes ≥ 2 (FDR ≤ 1%). [file mmc6.xlsx]

## Sheet: Sheet1
Transcriptional comparison between LiCl- and UV-treated embryos at mid-gastrula stage (stage 11.5)
Genes up-regulated in LiCl-treated embryos
Differential analysis using DESeq2
Transcriptional fold changes ≥2 with FDR (padj) ≤1%)
Gene	baseMean	log2FoldChange	lfcSE	stat	pvalue	padj
Xetrov72020486|Xetrov72020486|loc388630	641.423	3.57642	0.220931	16.188	6.13e-59	1.15e-54
Xetrov72010022|Xetrov72010022|foxa4	5956.27	1.61247	0.133259	12.1003	1.05e-33	4.96e-30
Xetrov72030083|Xetrov72030083|mmp1	1410.07	2.8615	0.236167	12.1164	8.65e-34	4.96e-30
Xetrov72020478|Xetrov72020478|pm20d1	988.31	2.77483	0.243566	11.3925	4.56e-30	1.72e-26
Xetrov72033932|Xetrov72033932|fzd8	1440.88	2.33509	0.206533	11.3061	1.22e-29	3.29e-26
Xetrov72026575|Xetrov72026575|ppp1r3c.1	87.4202	3.72993	0.329797	11.3098	1.17e-29	3.29e-26
Xetrov72038527|Xetrov72038527|foxp2	100.577	3.65535	0.327389	11.1652	6.04e-29	1.26e-25
Xetrov72035990|Xetrov72035990|slc38a3	600.572	2.10163	0.196701	10.6844	1.2e-26	2.09e-23
Xetrov72005175|Xetrov72005175|srl	64.7584	3.75333	0.351717	10.6714	1.38e-26	2.17e-23
Xetrov72035278|Xetrov72035278	1632.69	2.16112	0.209728	10.3044	6.73e-25	9.05e-22
Xetrov72043560|Xetrov72043560 (K00726)	304.816	3.77646	0.367036	10.2891	7.89e-25	9.29e-22
Xetrov72014334|Xetrov72014334|pou4f1.2	76.0352	2.95944	0.291451	10.1542	3.17e-24	2.6e-21
Xetrov72027551|Xetrov72027551|unnamed	1129.33	2.40769	0.237452	10.1397	3.68e-24	2.77e-21
Xetrov72026895|Xetrov72026895|unnamed	21.7487	5.13525	0.53141	9.66343	4.31e-22	2.8e-19
Xetrov72033588|Xetrov72033588|nedd9	600.292	2.46506	0.256256	9.61952	6.61e-22	4.15e-19
Xetrov72017783|Xetrov72017783|nog	478.797	2.85178	0.297431	9.58806	8.98e-22	5.45e-19
Xetrov72000768|Xetrov72000768|zic4	285.122	2.51211	0.266696	9.41939	4.54e-21	2.51e-18
Xetrov72016719|Xetrov72016719|cntnap1	169.453	2.82472	0.300148	9.41108	4.91e-21	2.57e-18
Xetrov72031314|Xetrov72031314|tspan7	197.268	1.92886	0.204926	9.41245	4.85e-21	2.57e-18
Xetrov72037173|Xetrov72037173	53.2129	2.78064	0.300911	9.24074	2.45e-20	1.12e-17
Xetrov72042969|Xetrov72042969	391.125	2.09477	0.228483	9.16817	4.81e-20	2.11e-17
Xetrov72017906|Xetrov72017906	49.6794	3.51509	0.385845	9.11012	8.23e-20	3.37e-17
Xetrov72000221|Xetrov72000221	61.8204	2.93484	0.324016	9.05771	1.33e-19	5.23e-17
Xetrov72018683|Xetrov72018683	70.5611	2.45208	0.271828	9.0207	1.87e-19	7.18e-17
Xetrov72020695|Xetrov72020695|cpe	112.381	2.4777	0.276523	8.96019	3.24e-19	1.17e-16
Xetrov72021302|Xetrov72021302	48.605	4.33269	0.488662	8.86643	7.55e-19	2.63e-16
Xetrov72032574|Xetrov72032574	108.203	3.05189	0.345526	8.83258	1.02e-18	3.5e-16
Xetrov72002782|Xetrov72002782|pat	333.552	1.88893	0.214921	8.78894	1.51e-18	4.9e-16
Xetrov72021605|Xetrov72021605|fst	636.106	3.54504	0.409564	8.65564	4.9e-18	1.54e-15
Xetrov72000357|Xetrov72000357|chrd	3452.21	3.32637	0.386313	8.61056	7.27e-18	2.24e-15
Xetrov72026912|Xetrov72026912|sftpa	30.9971	4.33072	0.504608	8.58235	9.3e-18	2.82e-15
Xetrov72033032|Xetrov72033032	136.214	2.6333	0.309925	8.49656	1.95e-17	5.84e-15
Xetrov72021492|Xetrov72021492|foxd4l1.2	108.819	3.46589	0.409587	8.46192	2.63e-17	7.62e-15
Xetrov72003610|Xetrov72003610	71.8833	4.40355	0.521524	8.44363	3.08e-17	8.78e-15
Xetrov72026864|Xetrov72026864|dkk1	1964.22	2.4514	0.291611	8.40638	4.23e-17	1.17e-14
Xetrov72013989|Xetrov72013989|dpf1	95.8225	3.36922	0.402554	8.3696	5.78e-17	1.56e-14
Xetrov72042269|Xetrov72042269	105.293	2.52451	0.30368	8.31306	9.33e-17	2.42e-14
Xetrov72024775|Xetrov72024775	25.6555	4.58846	0.552201	8.30939	9.62e-17	2.45e-14
Xetrov72030447|Xetrov72030447|il1r2	598.64	3.20886	0.389217	8.2444	1.66e-16	4.11e-14
Xetrov72014354|Xetrov72014354	552.717	1.6408	0.199076	8.2421	1.69e-16	4.14e-14
Xetrov72016834|Xetrov72016834|slc4a1	306.299	2.80719	0.343278	8.17759	2.9e-16	6.65e-14
Xetrov72006278|Xetrov72006278	2705.29	2.51784	0.312162	8.06581	7.28e-16	1.59e-13
Xetrov72009195|Xetrov72009195	362.733	1.83925	0.229264	8.02239	1.04e-15	2.25e-13
Xetrov72023130|Xetrov72023130	249.387	2.77804	0.347679	7.99024	1.35e-15	2.88e-13
Xetrov72020537|Xetrov72020537|unnamed	20.7707	2.94293	0.368429	7.98777	1.37e-15	2.91e-13
Xetrov72032369|Xetrov72032369	78.3303	2.79104	0.349887	7.97699	1.5e-15	3.14e-13
Xetrov72001973|Xetrov72001973	28.264	3.18424	0.400256	7.95551	1.78e-15	3.61e-13
Xetrov72007519|Xetrov72007519	1580.83	2.91246	0.36654	7.94582	1.93e-15	3.87e-13
Xetrov72014053|Xetrov72014053|smoc1	161.029	3.34459	0.421778	7.92975	2.2e-15	4.35e-13
Xetrov72007533|Xetrov72007533	32.4475	3.88286	0.490614	7.91429	2.49e-15	4.88e-13
Xetrov72022463|Xetrov72022463	23.4537	3.29088	0.417449	7.88331	3.19e-15	6.13e-13
Xetrov72014980|Xetrov72014980|nkx2-8	55.6158	3.16928	0.402354	7.87684	3.36e-15	6.24e-13
Xetrov72004745|Xetrov72004745|fap	40.1575	4.2626	0.54579	7.80997	5.72e-15	9.98e-13
Xetrov72010166|Xetrov72010166|foxd3	751.892	2.23547	0.286343	7.80699	5.86e-15	1.01e-12
Xetrov72001653|Xetrov72001653|veph1	17.0381	4.20364	0.540526	7.77693	7.43e-15	1.26e-12
Xetrov72b000019|Xetrov72b000019|loc644100	10.3495	4.46277	0.574875	7.76302	8.29e-15	1.38e-12
Xetrov72011406|Xetrov72011406	27.0468	4.30068	0.554011	7.76282	8.31e-15	1.38e-12
Xetrov72020468|Xetrov72020468|mmp17	788.079	2.10812	0.272563	7.73444	1.04e-14	1.7e-12
Xetrov72005350|Xetrov72005350|cdk15	64.4012	2.49348	0.322941	7.72116	1.15e-14	1.86e-12
Xetrov72030361|Xetrov72030361|lhx1	2170.63	1.92112	0.250136	7.68032	1.59e-14	2.53e-12
Xetrov72013654|Xetrov72013654|unnamed	321.727	3.36778	0.439171	7.6685	1.74e-14	2.75e-12
Xetrov72019088|Xetrov72019088|slc12a3.2	6062.7	1.47785	0.193496	7.63759	2.21e-14	3.36e-12
Xetrov72010511|Xetrov72010511|frzb2	2403.85	3.80754	0.499309	7.62561	2.43e-14	3.63e-12
Xetrov72032712|Xetrov72032712|scn8a	123.487	1.97371	0.259415	7.60833	2.78e-14	4.09e-12
Xetrov72037692|Xetrov72037692|fbn1	109.403	3.40064	0.448281	7.58595	3.3e-14	4.75e-12
Xetrov72021109|Xetrov72021109|admp	4397.42	2.85209	0.377704	7.55112	4.32e-14	6.16e-12
Xetrov72000087|Xetrov72000087|lama4	143.525	3.29731	0.437609	7.53483	4.89e-14	6.87e-12
Xetrov72016923|Xetrov72016923|ppp1r9b	36.3983	3.53313	0.469615	7.52346	5.33e-14	7.44e-12
Xetrov72005652|Xetrov72005652	1669.05	2.41205	0.320721	7.52071	5.45e-14	7.49e-12
Xetrov72023862|Xetrov72023862|ntrk2	16.806	3.83604	0.510416	7.51552	5.67e-14	7.74e-12
Xetrov72028660|Xetrov72028660|lrp1	1286.61	1.09736	0.147237	7.45297	9.13e-14	1.21e-11
Xetrov72014322|Xetrov72014322	46.4195	3.66074	0.492505	7.43291	1.06e-13	1.39e-11
Xetrov72021397|Xetrov72021397|foxd4l1.1	3473.98	1.84179	0.247801	7.43254	1.07e-13	1.39e-11
Xetrov72022530|Xetrov72022530|tdgf1p2	278.895	2.24511	0.302336	7.42588	1.12e-13	1.45e-11
Xetrov72027037|Xetrov72027037|zc4h2	551.81	2.20027	0.296726	7.41515	1.21e-13	1.55e-11
Xetrov72033827|Xetrov72033827|cdh12	53.8984	3.04596	0.412172	7.39001	1.47e-13	1.82e-11
Xetrov72020291|Xetrov72020291|plbd2	456.029	1.51588	0.205106	7.3907	1.46e-13	1.82e-11
Xetrov72024253|Xetrov72024253|slc24a6	472.408	1.34545	0.182636	7.36687	1.75e-13	2.1e-11
Xetrov72024950|Xetrov72024950|usp28	639.021	1.22604	0.16664	7.35738	1.88e-13	2.22e-11
Xetrov72012417|Xetrov72012417|unnamed	857.468	1.1631	0.158211	7.35158	1.96e-13	2.31e-11
Xetrov72001239|Xetrov72001239|unnamed	14.8252	3.85933	0.525119	7.34943	1.99e-13	2.33e-11
Xetrov72000247|Xetrov72000247|fam184a	71.2677	3.0874	0.420779	7.33735	2.18e-13	2.53e-11
Xetrov72038648|Xetrov72038648|n4bp3	406.295	1.62673	0.221863	7.33212	2.27e-13	2.62e-11
Xetrov72009496|Xetrov72009496|slc29a2	1837.16	1.17608	0.160431	7.33079	2.29e-13	2.63e-11
Xetrov72018038|Xetrov72018038	555.203	2.17207	0.296434	7.32735	2.35e-13	2.68e-11
Xetrov72009360|Xetrov72009360|pdp2	52.2705	3.53646	0.48401	7.30658	2.74e-13	3.11e-11
Xetrov72010379|Xetrov72010379|akr1c1	88.4984	4.02118	0.553483	7.26523	3.72e-13	4.12e-11
Xetrov72037469|Xetrov72037469|ccdc77	1333.93	2.67531	0.368273	7.26447	3.75e-13	4.12e-11
Xetrov72009344|Xetrov72009344|znf565	48.8002	2.67993	0.369565	7.25158	4.12e-13	4.48e-11
Xetrov72007305|Xetrov72007305|acvr1	445.248	1.14278	0.157611	7.25067	4.15e-13	4.49e-11
Xetrov72038905|Xetrov72038905|pfkfb3	2201.07	1.18496	0.163538	7.24578	4.3e-13	4.63e-11
Xetrov72011327|Xetrov72011327	86.955	3.04161	0.42001	7.24175	4.43e-13	4.74e-11
Xetrov72020194|Xetrov72020194|ndnf	192.424	2.44907	0.339359	7.21675	5.32e-13	5.63e-11
Xetrov72040518|Xetrov72040518	306.293	2.63042	0.365239	7.20192	5.94e-13	6.25e-11
Xetrov72020198|Xetrov72020198|frmd3	35.2692	3.49333	0.485132	7.20079	5.99e-13	6.26e-11
Xetrov72017851|Xetrov72017851|dkkx	179.592	3.30923	0.459795	7.1972	6.15e-13	6.4e-11
Xetrov72032672|Xetrov72032672|unnamed	15.9686	3.61777	0.503559	7.1844	6.75e-13	6.95e-11
Xetrov72034856|Xetrov72034856|sla	43.1015	2.83484	0.39682	7.14389	9.07e-13	9.19e-11
Xetrov72028840|Xetrov72028840|ptpru	337.157	2.23955	0.313549	7.1426	9.16e-13	9.22e-11
Xetrov72008861|Xetrov72008861|pcsk9	74.0991	2.01411	0.282267	7.1355	9.64e-13	9.63e-11
Xetrov72016999|Xetrov72016999|dhx58	83.56	2.87384	0.402995	7.1312	9.95e-13	9.86e-11
Xetrov72026767|Xetrov72026767|hhex	1036.3	2.62979	0.369153	7.12386	1.05e-12	1.03e-10
Xetrov72042081|Xetrov72042081	190.253	2.92935	0.411753	7.11433	1.12e-12	1.1e-10
Xetrov72034880|Xetrov72034880|scgn	13.7489	3.79762	0.533786	7.11449	1.12e-12	1.1e-10
Xetrov72031321|Xetrov72031321|gjb2	5454.23	2.71172	0.38121	7.11344	1.13e-12	1.1e-10
Xetrov72023107|Xetrov72023107	68.3774	2.78322	0.392413	7.09257	1.32e-12	1.26e-10
Xetrov72004111|Xetrov72004111	31.8248	3.53982	0.500553	7.07181	1.53e-12	1.45e-10
Xetrov72016524|Xetrov72016524	129.758	2.07093	0.293036	7.06714	1.58e-12	1.5e-10
Xetrov72006643|Xetrov72006643	171.912	2.28216	0.323098	7.06336	1.63e-12	1.52e-10
Xetrov72000023|Xetrov72000023|ush2a	86.1354	2.22327	0.314861	7.06111	1.65e-12	1.54e-10
Xetrov72042259|Xetrov72042259|hes7.1	266.653	2.7325	0.387522	7.05121	1.77e-12	1.64e-10
Xetrov72034822|Xetrov72034822|march11	37.4893	3.16676	0.44915	7.05057	1.78e-12	1.64e-10
Xetrov72039624|Xetrov72039624|epyc	26.6389	2.65207	0.377402	7.02718	2.11e-12	1.92e-10
Xetrov72013775|Xetrov72013775|pkdcc.1	840.975	1.84451	0.263206	7.00784	2.42e-12	2.16e-10
Xetrov72040358|Xetrov72040358	177.789	2.61862	0.37548	6.97407	3.08e-12	2.68e-10
Xetrov72003550|Xetrov72003550|npdc1.1	270.773	1.25602	0.180256	6.96797	3.22e-12	2.79e-10
Xetrov72002339|Xetrov72002339|kng1	807.872	3.34137	0.480893	6.94826	3.7e-12	3.18e-10
Xetrov72029992|Xetrov72029992|amhr2	41.6924	2.92318	0.420848	6.94593	3.76e-12	3.22e-10
Xetrov72000346|Xetrov72000346|gpr126	18.2792	2.82302	0.406569	6.94353	3.82e-12	3.26e-10
Xetrov72009273|Xetrov72009273|ces3	68.1857	3.15309	0.454426	6.93863	3.96e-12	3.34e-10
Xetrov72022000|Xetrov72022000|cfd	1735.81	2.74861	0.396427	6.93345	4.11e-12	3.45e-10
Xetrov72037991|Xetrov72037991|lrig3	10330.5	1.74429	0.251796	6.9274	4.29e-12	3.59e-10
Xetrov72000051|Xetrov72000051|hivep2	68.0484	2.9048	0.42043	6.90912	4.88e-12	4.06e-10
Xetrov72028857|Xetrov72028857|gli1.1	521.33	2.86805	0.415407	6.9042	5.05e-12	4.19e-10
Xetrov72006792|Xetrov72006792	46.2059	2.39767	0.348381	6.88231	5.89e-12	4.84e-10
Xetrov72016738|Xetrov72016738|grin2c	331.406	1.71135	0.249848	6.84957	7.41e-12	5.89e-10
Xetrov72006804|Xetrov72006804	24.8386	3.10954	0.456886	6.80593	1e-11	7.85e-10
Xetrov72042553|Xetrov72042553|mdga1	21.6317	3.0644	0.450355	6.80442	1.01e-11	7.9e-10
Xetrov72009386|Xetrov72009386|fmo2	49.4827	3.76391	0.555331	6.77778	1.22e-11	9.42e-10
Xetrov72025680|Xetrov72025680|bcl2l12	623.983	1.1599	0.171172	6.77622	1.23e-11	9.48e-10
Xetrov72038999|Xetrov72038999|il17ra	60.0749	1.78306	0.264192	6.7491	1.49e-11	1.13e-09
Xetrov72010533|Xetrov72010533|cebpa	16.9392	2.70525	0.40328	6.70811	1.97e-11	1.48e-09
Xetrov72038987|Xetrov72038987	721.359	1.51247	0.225484	6.70766	1.98e-11	1.48e-09
Xetrov72008248|Xetrov72008248|rasal2	522.331	1.07077	0.159724	6.70391	2.03e-11	1.5e-09
Xetrov72b000107|Xetrov72b000107|fam134b	52.5151	2.09691	0.313425	6.69032	2.23e-11	1.64e-09
Xetrov72009821|Xetrov72009821|fads1	165.207	1.13968	0.170514	6.68378	2.33e-11	1.71e-09
Xetrov72042967|Xetrov72042967	51.0426	2.03816	0.305301	6.67591	2.46e-11	1.79e-09
Xetrov72024866|Xetrov72024866	1218.02	1.21801	0.182987	6.65625	2.81e-11	2.02e-09
Xetrov72041348|Xetrov72041348|ces1	848.884	1.65557	0.249127	6.64548	3.02e-11	2.14e-09
Xetrov72017793|Xetrov72017793	7.92794	3.58456	0.539856	6.63985	3.14e-11	2.21e-09
Xetrov72018648|Xetrov72018648|tep1	31.2926	2.79948	0.422478	6.62634	3.44e-11	2.42e-09
Xetrov72041710|Xetrov72041710	24.3278	3.30318	0.500358	6.60163	4.07e-11	2.83e-09
Xetrov72012470|Xetrov72012470	8.8143	3.71914	0.564612	6.58708	4.49e-11	3.11e-09
Xetrov72013833|Xetrov72013833|zic3	5123.12	1.06206	0.161305	6.58418	4.57e-11	3.16e-09
Xetrov72010596|Xetrov72010596|f3	82.9258	2.84791	0.436942	6.51782	7.13e-11	4.83e-09
Xetrov72043417|Xetrov72043417|sia1	89.4833	3.32142	0.510004	6.51253	7.39e-11	4.97e-09
Xetrov72025882|Xetrov72025882|ddx25	848.253	1.57333	0.24162	6.51159	7.44e-11	4.98e-09
Xetrov72026786|Xetrov72026786|unnamed	4909.44	1.50899	0.232407	6.49285	8.42e-11	5.59e-09
Xetrov72007880|Xetrov72007880	24.4023	3.008	0.464215	6.47975	9.19e-11	6.07e-09
Xetrov72042258|Xetrov72042258|per1	94.3125	3.19376	0.492948	6.47889	9.24e-11	6.08e-09
Xetrov72017405|Xetrov72017405|crtap	78.4356	2.11681	0.326805	6.4773	9.34e-11	6.13e-09
Xetrov72021204|Xetrov72021204|adh7	19.0291	3.6173	0.562436	6.43149	1.26e-10	8.04e-09
Xetrov72038083|Xetrov72038083|slc12a1	315.64	2.80072	0.435654	6.42876	1.29e-10	8.11e-09
Xetrov72029873|Xetrov72029873|b4galnt1	358.173	2.0769	0.323066	6.42871	1.29e-10	8.11e-09
Xetrov72008010|Xetrov72008010	580.319	2.33983	0.364116	6.42607	1.31e-10	8.22e-09
Xetrov72024464|Xetrov72024464|cib3	8.49039	3.58109	0.559097	6.40513	1.5e-10	9.34e-09
Xetrov72014590|Xetrov72014590|gsc	1797.4	3.15695	0.493161	6.40147	1.54e-10	9.53e-09
Xetrov72030237|Xetrov72030237|tfap2e	143.625	1.35746	0.212118	6.39957	1.56e-10	9.62e-09
Xetrov72032656|Xetrov72032656|il1rapl1	6.1768	3.25184	0.508217	6.39852	1.57e-10	9.66e-09
Xetrov72037973|Xetrov72037973|pcdh12	19.3794	2.54369	0.398423	6.38439	1.72e-10	1.05e-08
Xetrov72030452|Xetrov72030452|ift57	459.943	1.486	0.233303	6.36937	1.9e-10	1.16e-08
Xetrov72043015|Xetrov72043015	269.719	2.25739	0.354796	6.36252	1.98e-10	1.21e-08
Xetrov72040828|Xetrov72040828	246.498	2.19971	0.345879	6.35977	2.02e-10	1.22e-08
Xetrov72028195|Xetrov72028195	148.498	2.64617	0.416151	6.35866	2.04e-10	1.23e-08
Xetrov72002663|Xetrov72002663|bmp5	8.28193	3.72544	0.586721	6.3496	2.16e-10	1.29e-08
Xetrov72030239|Xetrov72030239|arl13b	99.1416	1.41092	0.223007	6.32678	2.5e-10	1.48e-08
Xetrov72009929|Xetrov72009929	3772.55	1.72584	0.274424	6.28895	3.2e-10	1.86e-08
Xetrov72041883|Xetrov72041883	70.4331	2.35845	0.375335	6.28358	3.31e-10	1.91e-08
Xetrov72032425|Xetrov72032425	21.0191	2.5877	0.411827	6.28348	3.31e-10	1.91e-08
Xetrov72038081|Xetrov72038081|anpep	859.73	2.11335	0.336598	6.27854	3.42e-10	1.96e-08
Xetrov72014618|Xetrov72014618|st6galnac4	459.815	1.72196	0.274475	6.27365	3.53e-10	2.01e-08
Xetrov72023462|Xetrov72023462|tdgf1p3	98.4724	2.43855	0.38897	6.26925	3.63e-10	2.06e-08
Xetrov72022088|Xetrov72022088|ngf	6.61254	3.10348	0.495314	6.26568	3.71e-10	2.11e-08
Xetrov72034574|Xetrov72034574|ccr2	9.13508	3.67243	0.586708	6.25938	3.87e-10	2.19e-08
Xetrov72043017|Xetrov72043017	18.4737	2.11327	0.338098	6.25046	4.09e-10	2.29e-08
Xetrov72041732|Xetrov72041732	54.3899	3.23809	0.518359	6.24682	4.19e-10	2.34e-08
Xetrov72030475|Xetrov72030475|slc35f2	1498.97	1.0247	0.164287	6.23727	4.45e-10	2.47e-08
Xetrov72036594|Xetrov72036594|gata4	3901.43	1.22647	0.196831	6.23106	4.63e-10	2.55e-08
Xetrov72034159|Xetrov72034159|darmin	9702.66	1.58883	0.255242	6.22482	4.82e-10	2.64e-08
Xetrov72002785|Xetrov72002785	38.744	2.34803	0.379056	6.19442	5.85e-10	3.17e-08
Xetrov72017332|Xetrov72017332	153.545	1.20761	0.194967	6.19392	5.87e-10	3.17e-08
Xetrov72000644|Xetrov72000644	13.9028	2.4744	0.400587	6.17694	6.54e-10	3.5e-08
Xetrov72032793|Xetrov72032793|zbed1	489.133	1.55914	0.25283	6.16677	6.97e-10	3.7e-08
Xetrov72001076|Xetrov72001076|pkdcc.2	766.529	2.06449	0.335118	6.16048	7.25e-10	3.82e-08
Xetrov72037162|Xetrov72037162	28.4912	3.01865	0.491596	6.14051	8.23e-10	4.27e-08
Xetrov72042832|Xetrov72042832	172.562	2.47113	0.403881	6.11847	9.45e-10	4.86e-08
Xetrov72000486|Xetrov72000486|plg	25.2604	2.90704	0.475419	6.1147	9.67e-10	4.96e-08
Xetrov72019326|Xetrov72019326|c6.2	749.193	2.61658	0.430495	6.07808	1.22e-09	6.17e-08
Xetrov72006126|Xetrov72006126	50.2804	1.99136	0.327886	6.07332	1.25e-09	6.34e-08
Xetrov72000849|Xetrov72000849|slc3a1	1562.53	1.83926	0.30297	6.07075	1.27e-09	6.43e-08
Xetrov72020499|Xetrov72020499	81.9576	2.49166	0.410517	6.06957	1.28e-09	6.46e-08
Xetrov72002617|Xetrov72002617|txlnb	80.0944	1.79754	0.296343	6.06576	1.31e-09	6.58e-08
Xetrov72027003|Xetrov72027003|tmem150b	1992.62	1.83689	0.302817	6.066	1.31e-09	6.58e-08
Xetrov72031241|Xetrov72031241|rab34	622.638	1.46039	0.241268	6.05297	1.42e-09	7.08e-08
Xetrov72029639|Xetrov72029639|pgm2l1	297.02	2.06684	0.341497	6.05228	1.43e-09	7.1e-08
Xetrov72030901|Xetrov72030901	20.6464	2.28763	0.378499	6.04394	1.5e-09	7.43e-08
Xetrov72031924|Xetrov72031924	1789.65	2.14582	0.355434	6.03718	1.57e-09	7.71e-08
Xetrov72008730|Xetrov72008730|cdh11	765.232	2.43609	0.404615	6.02078	1.74e-09	8.45e-08
Xetrov72014962|Xetrov72014962|chac1	240.647	1.95652	0.325106	6.0181	1.76e-09	8.54e-08
Xetrov72017675|Xetrov72017675|cd40	49.3124	2.83909	0.471942	6.01576	1.79e-09	8.65e-08
Xetrov72012345|Xetrov72012345	21.7053	2.19138	0.364692	6.00884	1.87e-09	9e-08
Xetrov72040709|Xetrov72040709	216.256	2.72453	0.453547	6.00716	1.89e-09	9.05e-08
Xetrov72008216|Xetrov72008216|pappa2	12.373	2.87227	0.478906	5.99758	2e-09	9.55e-08
Xetrov72030939|Xetrov72030939|igsf3	847.649	2.78947	0.46536	5.99422	2.04e-09	9.7e-08
Xetrov72000300|Xetrov72000300|mecom	46.9295	2.57614	0.43088	5.97879	2.25e-09	1.06e-07
Xetrov72018587|Xetrov72018587|vcan	242.926	1.60628	0.269639	5.95715	2.57e-09	1.2e-07
Xetrov72035925|Xetrov72035925|ropn1l	54.8032	2.3921	0.402182	5.94782	2.72e-09	1.27e-07
Xetrov72028995|Xetrov72028995|bbx	60.4976	2.09701	0.353263	5.93611	2.92e-09	1.35e-07
Xetrov72020356|Xetrov72020356|slco4c1	399.669	2.33224	0.39364	5.92481	3.13e-09	1.44e-07
Xetrov72010464|Xetrov72010464	23.7565	3.15878	0.533208	5.92409	3.14e-09	1.44e-07
Xetrov72041440|Xetrov72041440	4.64507	3.44339	0.58159	5.92065	3.21e-09	1.46e-07
Xetrov72018944|Xetrov72018944|dgkb	9.99599	2.78859	0.473096	5.89434	3.76e-09	1.7e-07
Xetrov72006322|Xetrov72006322	206.926	2.59853	0.441096	5.89107	3.84e-09	1.73e-07
Xetrov72041203|Xetrov72041203	115.59	2.9952	0.508603	5.88907	3.88e-09	1.75e-07
Xetrov72043461|Xetrov72043461	32.5192	2.42204	0.41155	5.88516	3.98e-09	1.78e-07
Xetrov72016275|Xetrov72016275|lgals9	47.0138	3.05775	0.519612	5.88469	3.99e-09	1.78e-07
Xetrov72026165|Xetrov72026165|nodal	276.584	1.73195	0.29625	5.84625	5.03e-09	2.22e-07
Xetrov72026826|Xetrov72026826|neurog3	97.6594	2.52898	0.432786	5.84349	5.11e-09	2.25e-07
Xetrov72014636|Xetrov72014636|six1	255.689	2.21781	0.379833	5.83891	5.25e-09	2.3e-07
Xetrov72020722|Xetrov72020722|bmp3	111.136	2.0058	0.344497	5.8224	5.8e-09	2.53e-07
Xetrov72004128|Xetrov72004128	19.2133	3.28087	0.563471	5.82261	5.79e-09	2.53e-07
Xetrov72024633|Xetrov72024633	5.59312	3.40205	0.584809	5.81737	5.98e-09	2.59e-07
Xetrov72026317|Xetrov72026317|c17orf42	125.762	1.17882	0.202912	5.8095	6.27e-09	2.71e-07
Xetrov72012642|Xetrov72012642|fmn1	27.3233	2.37884	0.409852	5.80413	6.47e-09	2.78e-07
Xetrov72030483|Xetrov72030483|nck2	72.1469	1.17912	0.203133	5.80469	6.45e-09	2.78e-07
Xetrov72026086|Xetrov72026086|kcnj9	8.39753	3.29791	0.568712	5.79891	6.67e-09	2.86e-07
Xetrov72024727|Xetrov72024727|tecta.1	30.8133	2.48544	0.429241	5.79031	7.03e-09	2.99e-07
Xetrov72029971|Xetrov72029971|zic2	3891.91	1.01696	0.175645	5.7899	7.04e-09	2.99e-07
Xetrov72001095|Xetrov72001095|mycn	252.525	1.11327	0.193388	5.75665	8.58e-09	3.62e-07
Xetrov72030200|Xetrov72030200|znf205	181.533	1.10526	0.19228	5.74819	9.02e-09	3.79e-07
Xetrov72013259|Xetrov72013259|unnamed	6050.39	1.84996	0.321866	5.74759	9.05e-09	3.8e-07
Xetrov72025247|Xetrov72025247	29.3048	2.53077	0.440485	5.74542	9.17e-09	3.84e-07
Xetrov72009666|Xetrov72009666|cdh8	6.56301	3.02258	0.52722	5.73305	9.86e-09	4.09e-07
Xetrov72026667|Xetrov72026667	8.68411	3.38167	0.590433	5.72744	1.02e-08	4.21e-07
Xetrov72038683|Xetrov72038683|plat	99.3181	3.06407	0.535061	5.72659	1.02e-08	4.22e-07
Xetrov72009370|Xetrov72009370|fmo3	40.244	2.79326	0.488269	5.72073	1.06e-08	4.34e-07
Xetrov72028461|Xetrov72028461|pex14	354.608	1.36188	0.238649	5.70664	1.15e-08	4.68e-07
Xetrov72014609|Xetrov72014609|crx	6389.28	1.96644	0.344654	5.70554	1.16e-08	4.69e-07
Xetrov72001391|Xetrov72001391|agtr1	17.6354	2.63659	0.462285	5.70339	1.17e-08	4.73e-07
Xetrov72026491|Xetrov72026491|nkx2-3	36.1893	2.3463	0.411736	5.69857	1.21e-08	4.84e-07
Xetrov72024986|Xetrov72024986|ret	8.09284	2.85355	0.500827	5.69769	1.21e-08	4.85e-07
Xetrov72019277|Xetrov72019277|aqpep	13.0911	2.93891	0.516217	5.69317	1.25e-08	4.95e-07
Xetrov72034556|Xetrov72034556|shh	125.189	2.92731	0.515626	5.67719	1.37e-08	5.4e-07
Xetrov72006449|Xetrov72006449|LOC101732582	50.3435	2.27101	0.400125	5.67575	1.38e-08	5.43e-07
Xetrov72006076|Xetrov72006076	86.1656	2.10257	0.372652	5.64217	1.68e-08	6.53e-07
Xetrov72023986|Xetrov72023986	6.53317	2.75958	0.489909	5.63284	1.77e-08	6.88e-07
Xetrov72000046|Xetrov72000046|utrn	37.8482	1.38784	0.246647	5.62684	1.84e-08	7.1e-07
Xetrov72002088|Xetrov72002088	36.6872	2.5795	0.459762	5.61051	2.02e-08	7.77e-07
Xetrov72040122|Xetrov72040122	1215.96	2.27568	0.406239	5.60181	2.12e-08	8.15e-07
Xetrov72014282|Xetrov72014282|dnase1	4.82273	3.28117	0.587239	5.58746	2.3e-08	8.82e-07
Xetrov72001996|Xetrov72001996|ripply2.1	406.562	1.98309	0.35515	5.58382	2.35e-08	8.95e-07
Xetrov72004182|Xetrov72004182|cacna1h	16.9203	2.46374	0.44127	5.58329	2.36e-08	8.96e-07
Xetrov72040807|Xetrov72040807	119.397	1.99568	0.357768	5.57815	2.43e-08	9.19e-07
Xetrov72013810|Xetrov72013810|tc2n	6.90793	3.05255	0.547366	5.5768	2.45e-08	9.25e-07
Xetrov72020827|Xetrov72020827|ifngr1	205.257	1.18392	0.212423	5.57339	2.5e-08	9.41e-07
Xetrov72034224|Xetrov72034224|adhfe1	116.523	2.55879	0.459271	5.5714	2.53e-08	9.48e-07
Xetrov72011678|Xetrov72011678	92.6759	1.87423	0.336487	5.56999	2.55e-08	9.54e-07
Xetrov72037148|Xetrov72037148|gmip	10.1248	3.16711	0.568778	5.56827	2.57e-08	9.61e-07
Xetrov72042029|Xetrov72042029	26.9491	3.05357	0.548469	5.56745	2.58e-08	9.64e-07
Xetrov72025838|Xetrov72025838|slc16a9	11.1818	2.24595	0.405033	5.54509	2.94e-08	1.09e-06
Xetrov72035977|Xetrov72035977	74.3872	2.80272	0.505569	5.54369	2.96e-08	1.1e-06
Xetrov72026572|Xetrov72026572|rassf4	55.4676	2.32476	0.419559	5.54096	3.01e-08	1.11e-06
Xetrov72003242|Xetrov72003242|hsd3b1	12.9041	2.45599	0.443615	5.5363	3.09e-08	1.14e-06
Xetrov72014511|Xetrov72014511|otx2	2185.72	2.29355	0.415355	5.52191	3.35e-08	1.23e-06
Xetrov72017121|Xetrov72017121|slc13a3	500.403	1.86139	0.337801	5.51031	3.58e-08	1.3e-06
Xetrov72029751|Xetrov72029751|slc43a2	127.978	1.78806	0.324639	5.50784	3.63e-08	1.31e-06
Xetrov72018271|Xetrov72018271	219.789	1.05344	0.191572	5.49892	3.82e-08	1.37e-06
Xetrov72033755|Xetrov72033755	31.5043	2.45979	0.447322	5.49893	3.82e-08	1.37e-06
Xetrov72027170|Xetrov72027170|fgf16	46.1476	1.2333	0.224267	5.49924	3.81e-08	1.37e-06
Xetrov72000127|Xetrov72000127|plekhg1	656.492	1.63395	0.297866	5.48553	4.12e-08	1.47e-06
Xetrov72042970|Xetrov72042970	51.2238	1.90749	0.347843	5.48376	4.16e-08	1.48e-06
Xetrov72034558|Xetrov72034558|gpr20	18.7815	3.1574	0.576233	5.47937	4.27e-08	1.52e-06
Xetrov72001394|Xetrov72001394|fam43a	333.265	1.50268	0.274373	5.47676	4.33e-08	1.53e-06
Xetrov72043407|Xetrov72043407|mogat2.1	6.11991	3.25748	0.595885	5.46662	4.59e-08	1.62e-06
Xetrov72039918|Xetrov72039918|myf6	7.90897	3.10804	0.569456	5.45791	4.82e-08	1.69e-06
Xetrov72002512|Xetrov72002512|tmem200a	3.6701	3.15219	0.578846	5.44564	5.16e-08	1.81e-06
Xetrov72039461|Xetrov72039461|ccr4	12.492	2.88109	0.529102	5.44525	5.17e-08	1.81e-06
Xetrov72038497|Xetrov72038497|slc5a8	1176.5	2.04462	0.375782	5.44097	5.3e-08	1.85e-06
Xetrov72010279|Xetrov72010279|fut6	3.82592	3.16326	0.581789	5.43713	5.41e-08	1.88e-06
Xetrov72002854|Xetrov72002854	161.04	2.10284	0.386887	5.43528	5.47e-08	1.89e-06
Xetrov72013866|Xetrov72013866|ednrb2	21.6329	1.51401	0.279055	5.4255	5.78e-08	1.98e-06
Xetrov72043544|Xetrov72043544	157.371	2.65245	0.489819	5.41517	6.12e-08	2.07e-06
Xetrov72035518|Xetrov72035518|cmtm7	332.402	1.17324	0.216623	5.41601	6.09e-08	2.07e-06
Xetrov72021080|Xetrov72021080|fgfrl1	15.9813	2.40371	0.444167	5.41173	6.24e-08	2.11e-06
Xetrov72038488|Xetrov72038488|iqch	85.6603	1.82577	0.337922	5.40292	6.56e-08	2.2e-06
Xetrov72023270|Xetrov72023270	2.64105	3.16842	0.588408	5.38472	7.26e-08	2.41e-06
Xetrov72021263|Xetrov72021263|psat1	121.213	1.7197	0.319488	5.38268	7.34e-08	2.43e-06
Xetrov72021774|Xetrov72021774|pnp	53.297	2.47379	0.459634	5.38208	7.36e-08	2.44e-06
Xetrov72026741|Xetrov72026741|unnamed	1566.38	1.35865	0.252595	5.37876	7.5e-08	2.48e-06
Xetrov72020580|Xetrov72020580|celf5	17.6251	2.2148	0.412011	5.37559	7.63e-08	2.52e-06
Xetrov72002857|Xetrov72002857	60.9027	2.16255	0.403539	5.35896	8.37e-08	2.73e-06
Xetrov72018552|Xetrov72018552	7.49399	3.0283	0.565471	5.35537	8.54e-08	2.78e-06
Xetrov72013050|Xetrov72013050|exoc3l2	73.4471	1.93819	0.36215	5.3519	8.7e-08	2.83e-06
Xetrov72003895|Xetrov72003895|dlg4	28.174	3.05806	0.571576	5.35022	8.78e-08	2.85e-06
Xetrov72002056|Xetrov72002056	16.4101	1.90051	0.35582	5.34122	9.23e-08	2.99e-06
Xetrov72002106|Xetrov72002106	273.292	1.14586	0.214685	5.33741	9.43e-08	3.05e-06
Xetrov72001251|Xetrov72001251|fetub	57.9389	2.6623	0.49892	5.33612	9.5e-08	3.06e-06
Xetrov72009790|Xetrov72009790|chka	323.522	1.37672	0.258165	5.33273	9.67e-08	3.11e-06
Xetrov72004164|Xetrov72004164|unc80	22.1141	1.94338	0.365115	5.32267	1.02e-07	3.27e-06
Xetrov72036759|Xetrov72036759	31.2609	2.25245	0.423371	5.32028	1.04e-07	3.3e-06
Xetrov72035966|Xetrov72035966	20.69	2.96933	0.558446	5.31713	1.05e-07	3.35e-06
Xetrov72001465|Xetrov72001465|ostalpha	10.8216	2.0626	0.387926	5.31698	1.06e-07	3.35e-06
Xetrov72032993|Xetrov72032993	24.695	2.16997	0.40823	5.31557	1.06e-07	3.37e-06
Xetrov72028498|Xetrov72028498	17.0523	2.82118	0.531008	5.31288	1.08e-07	3.42e-06
Xetrov72023742|Xetrov72023742|st3gal5	14.3028	2.16924	0.408852	5.30569	1.12e-07	3.53e-06
Xetrov72002841|Xetrov72002841	834.077	1.5638	0.294824	5.30418	1.13e-07	3.55e-06
Xetrov72016594|Xetrov72016594	17.3238	2.05812	0.3888	5.2935	1.2e-07	3.75e-06
Xetrov72042510|Xetrov72042510	62.2055	2.57268	0.486344	5.28984	1.22e-07	3.82e-06
Xetrov72041037|Xetrov72041037|wdr93	16.1046	2.03547	0.38494	5.28776	1.24e-07	3.85e-06
Xetrov72015819|Xetrov72015819|loc402377	25.73	2.95782	0.559414	5.28736	1.24e-07	3.86e-06
Xetrov72002758|Xetrov72002758|tube1	312.528	1.43207	0.271008	5.28423	1.26e-07	3.91e-06
Xetrov72021099|Xetrov72021099|pacsin1	80.7901	1.42799	0.270235	5.28425	1.26e-07	3.91e-06
Xetrov72016987|Xetrov72016987|tgm2	33.1096	2.46984	0.4678	5.2797	1.29e-07	4e-06
Xetrov72035832|Xetrov72035832	10.6582	2.95003	0.558952	5.2778	1.31e-07	4.04e-06
Xetrov72033686|Xetrov72033686	79.2927	1.10054	0.209263	5.25915	1.45e-07	4.43e-06
Xetrov72038602|Xetrov72038602|plekho2	7.88655	3.03294	0.576748	5.2587	1.45e-07	4.44e-06
Xetrov72034914|Xetrov72034914|penk	12.2348	2.7143	0.51627	5.25751	1.46e-07	4.46e-06
Xetrov72026014|Xetrov72026014|crlf3	640.395	1.23871	0.235983	5.24916	1.53e-07	4.65e-06
Xetrov72007363|Xetrov72007363	10.2925	3.13057	0.596694	5.24653	1.55e-07	4.71e-06
Xetrov72035589|Xetrov72035589|slc6a3	7.54947	3.11421	0.5949	5.23485	1.65e-07	4.99e-06
Xetrov72030020|Xetrov72030020|erg	9.00737	3.1104	0.595354	5.22446	1.75e-07	5.26e-06
Xetrov72030823|Xetrov72030823	322.363	1.73658	0.332907	5.21642	1.82e-07	5.48e-06
Xetrov72027900|Xetrov72027900	22.0717	2.37521	0.456019	5.20858	1.9e-07	5.7e-06
Xetrov72029482|Xetrov72029482	62.423	1.53461	0.294676	5.20779	1.91e-07	5.71e-06
Xetrov72043460|Xetrov72043460	90.0773	2.03319	0.390589	5.20545	1.94e-07	5.78e-06
Xetrov72021409|Xetrov72021409	88.216	1.79782	0.345634	5.20151	1.98e-07	5.89e-06
Xetrov72017725|Xetrov72017725	138.303	2.13441	0.410742	5.19647	2.03e-07	6.02e-06
Xetrov72038020|Xetrov72038020|rasgrf1	13.2801	2.61916	0.504367	5.19297	2.07e-07	6.12e-06
Xetrov72031929|Xetrov72031929	2.85831	3.08199	0.593484	5.19305	2.07e-07	6.12e-06
Xetrov72019238|Xetrov72019238|nfasc	19.9508	2.18078	0.420033	5.19193	2.08e-07	6.14e-06
Xetrov72038319|Xetrov72038319|plekhg7	248.123	2.12279	0.409833	5.17965	2.22e-07	6.53e-06
Xetrov72033604|Xetrov72033604|cdh6	15.1179	2.39949	0.463902	5.1724	2.31e-07	6.78e-06
Xetrov72032262|Xetrov72032262|myo16	7.54247	2.9552	0.572004	5.1664	2.39e-07	6.97e-06
Xetrov72028325|Xetrov72028325	2.66713	3.05979	0.593184	5.15824	2.49e-07	7.23e-06
Xetrov72022736|Xetrov72022736	10.6948	3.0613	0.594095	5.15288	2.57e-07	7.42e-06
Xetrov72008206|Xetrov72008206	73.5725	1.99882	0.388001	5.15158	2.58e-07	7.46e-06
Xetrov72036450|Xetrov72036450	216.267	1.05078	0.204208	5.14566	2.67e-07	7.69e-06
Xetrov72038390|Xetrov72038390|rhobtb2	42.1517	1.90044	0.370418	5.13052	2.89e-07	8.31e-06
Xetrov72042108|Xetrov72042108	5.50229	2.9543	0.576294	5.12637	2.95e-07	8.48e-06
Xetrov72035475|Xetrov72035475	44.706	2.49719	0.48718	5.1258	2.96e-07	8.49e-06
Xetrov72023106|Xetrov72023106	9.29968	2.09041	0.409155	5.1091	3.24e-07	9.21e-06
Xetrov72034665|Xetrov72034665|ube2ql1	94.1933	1.21674	0.238351	5.10482	3.31e-07	9.39e-06
Xetrov72041758|Xetrov72041758	61.8502	2.26453	0.444313	5.09669	3.46e-07	9.79e-06
Xetrov72008035|Xetrov72008035|slc39a4	6.54999	3.01297	0.591875	5.09056	3.57e-07	1.01e-05
Xetrov72038358|Xetrov72038358|abcd2	6.62522	2.6975	0.530208	5.08763	3.63e-07	1.02e-05
Xetrov72039736|Xetrov72039736|cd74	11.5995	1.96492	0.386232	5.08742	3.63e-07	1.02e-05
Xetrov72034033|Xetrov72034033|hdac9	83.1069	2.01756	0.397481	5.07587	3.86e-07	1.08e-05
Xetrov72007524|Xetrov72007524	14.3451	2.36616	0.466556	5.07155	3.95e-07	1.1e-05
Xetrov72042107|Xetrov72042107	25.8082	2.01293	0.397176	5.06812	4.02e-07	1.12e-05
Xetrov72035399|Xetrov72035399|cck	3.79035	3.01126	0.595026	5.06073	4.18e-07	1.16e-05
Xetrov72031618|Xetrov72031618|kcne1	9.0597	2.76122	0.545997	5.05721	4.25e-07	1.18e-05
Xetrov72033662|Xetrov72033662|tgfbr2	62.0837	1.72103	0.340277	5.05773	4.24e-07	1.18e-05
PAC:20699956	50.7548	2.50693	0.497314	5.04093	4.63e-07	1.28e-05
Xetrov72002057|Xetrov72002057	48.8892	1.3067	0.259401	5.03736	4.72e-07	1.3e-05
Xetrov72013923|Xetrov72013923|nova1	56.348	2.85156	0.566797	5.03101	4.88e-07	1.34e-05
Xetrov72033388|Xetrov72033388|nek10	42.5121	1.99501	0.396778	5.02803	4.96e-07	1.36e-05
Xetrov72032095|Xetrov72032095	3.1158	2.92861	0.582948	5.02379	5.07e-07	1.39e-05
Xetrov72020479|Xetrov72020479|gabra2	12.8984	2.85308	0.568175	5.02147	5.13e-07	1.41e-05
Xetrov72028979|Xetrov72028979|mcf2l	78.4608	1.34021	0.266956	5.02032	5.16e-07	1.41e-05
Xetrov72011581|Xetrov72011581|lrrc8c	310.069	1.39943	0.279247	5.01145	5.4e-07	1.47e-05
Xetrov72005441|Xetrov72005441|march4	4.37054	2.88903	0.577486	5.00278	5.65e-07	1.53e-05
Xetrov72041731|Xetrov72041731	6.32831	2.76284	0.552567	5.00001	5.73e-07	1.55e-05
Xetrov72013377|Xetrov72013377|numbl	795.236	1.47116	0.294294	4.99893	5.76e-07	1.56e-05
Xetrov72024086|Xetrov72024086	3.17487	2.84879	0.570574	4.99285	5.95e-07	1.61e-05
Xetrov72013979|Xetrov72013979|mamld1	9.33634	2.88307	0.577544	4.99194	5.98e-07	1.61e-05
Xetrov72028702|Xetrov72028702|c2cd3	222.075	1.25583	0.252107	4.98132	6.32e-07	1.69e-05
Xetrov72016194|Xetrov72016194	10.6275	2.24176	0.449964	4.98209	6.29e-07	1.69e-05
Xetrov72020107|Xetrov72020107|tmem132b	28.6541	2.61684	0.525207	4.98249	6.28e-07	1.69e-05
Xetrov72037752|Xetrov72037752|mical3	245.198	1.29596	0.260624	4.97252	6.61e-07	1.76e-05
Xetrov72042087|Xetrov72042087|bai2	39.8409	2.68184	0.539423	4.97168	6.64e-07	1.77e-05
Xetrov72026735|Xetrov72026735|nkx6-2	310.231	2.12849	0.428336	4.96921	6.72e-07	1.79e-05
Xetrov72019393|Xetrov72019393|LOC100495742	314.659	1.2161	0.245054	4.96259	6.96e-07	1.84e-05
Xetrov72023152|Xetrov72023152|avd	129.408	1.16821	0.235644	4.95754	7.14e-07	1.88e-05
Xetrov72042977|Xetrov72042977	41.8153	2.18696	0.441104	4.95793	7.12e-07	1.88e-05
Xetrov72005969|Xetrov72005969	5.2715	2.95037	0.595848	4.95155	7.36e-07	1.93e-05
Xetrov72009217|Xetrov72009217|cdc14a	57.8946	1.98896	0.402154	4.94575	7.59e-07	1.98e-05
Xetrov72018695|Xetrov72018695|trpm6	91.1956	1.60451	0.325023	4.9366	7.95e-07	2.08e-05
Xetrov72015830|Xetrov72015830	59.0419	2.15787	0.43767	4.93035	8.21e-07	2.14e-05
Xetrov72008313|Xetrov72008313|adamts18	57.7908	1.73545	0.35208	4.92912	8.26e-07	2.15e-05
Xetrov72023173|Xetrov72023173	17.284	2.27295	0.461128	4.92912	8.26e-07	2.15e-05
Xetrov72014803|Xetrov72014803	30.3869	1.97398	0.40072	4.92609	8.39e-07	2.18e-05
Xetrov72006084|Xetrov72006084|fev	7.30987	2.93314	0.596386	4.91818	8.74e-07	2.26e-05
Xetrov72041526|Xetrov72041526	7.47604	2.79685	0.568816	4.91697	8.79e-07	2.27e-05
Xetrov72021859|Xetrov72021859|dazl	810.754	1.12685	0.229277	4.91477	8.89e-07	2.28e-05
Xetrov72019099|Xetrov72019099|lifr	50.6389	1.12692	0.229258	4.91552	8.85e-07	2.28e-05
Xetrov72040572|Xetrov72040572|kcp	41.1896	2.83208	0.576801	4.90998	9.11e-07	2.32e-05
Xetrov72038392|Xetrov72038392|prkcq	3.03626	2.8	0.571816	4.89668	9.75e-07	2.46e-05
Xetrov72034491|Xetrov72034491|tmeff1	248.535	1.33785	0.273924	4.88401	1.04e-06	2.62e-05
Xetrov72036219|Xetrov72036219|aqp4	4.92106	2.6596	0.544644	4.88319	1.04e-06	2.63e-05
Xetrov72040137|Xetrov72040137|kcnip1	40.7482	2.25201	0.462183	4.87256	1.1e-06	2.76e-05
Xetrov72043101|Xetrov72043101|hsd3b7	37.869	2.64179	0.542485	4.8698	1.12e-06	2.8e-05
Xetrov72035600|Xetrov72035600|znf527	5011.56	1.07673	0.221113	4.86961	1.12e-06	2.8e-05
Xetrov72003106|Xetrov72003106|rasal3	84.9902	2.56549	0.527297	4.86536	1.14e-06	2.85e-05
Xetrov72023442|Xetrov72023442	28.2612	2.12227	0.436366	4.86351	1.15e-06	2.87e-05
Xetrov72023220|Xetrov72023220	39.6461	1.29601	0.266467	4.86367	1.15e-06	2.87e-05
Xetrov72035237|Xetrov72035237	9.20411	2.74715	0.565658	4.85655	1.19e-06	2.96e-05
Xetrov72042209|Xetrov72042209	39.8531	1.83334	0.377562	4.85573	1.2e-06	2.97e-05
Xetrov72007570|Xetrov72007570|gabra3	12.3883	2.41315	0.497074	4.85471	1.21e-06	2.98e-05
Xetrov72034689|Xetrov72034689|unnamed	2057.04	1.67667	0.345517	4.85265	1.22e-06	3.01e-05
Xetrov72004534|Xetrov72004534|grid2ip	42.5272	1.94644	0.401315	4.85015	1.23e-06	3.03e-05
Xetrov72036358|Xetrov72036358|klhl10	8.80162	2.68555	0.554139	4.84634	1.26e-06	3.08e-05
Xetrov72001014|Xetrov72001014|hrg	38.0889	2.43584	0.502976	4.84286	1.28e-06	3.13e-05
Xetrov72009368|Xetrov72009368	6.1379	2.86986	0.592856	4.84074	1.29e-06	3.16e-05
Xetrov72003911|Xetrov72003911	5.25468	2.731	0.564417	4.83861	1.31e-06	3.19e-05
Xetrov72008182|Xetrov72008182	63.6467	1.71058	0.354532	4.82491	1.4e-06	3.41e-05
Xetrov72023223|Xetrov72023223	12.1593	2.29206	0.475583	4.81948	1.44e-06	3.5e-05
Xetrov72029758|Xetrov72029758	11.9147	2.86331	0.594453	4.81672	1.46e-06	3.54e-05
Xetrov72034161|Xetrov72034161|steap2	3.71443	2.78151	0.578007	4.81225	1.49e-06	3.62e-05
Xetrov72034496|Xetrov72034496|slc30a8	45.0132	2.48943	0.517735	4.80831	1.52e-06	3.68e-05
Xetrov72010919|Xetrov72010919|rgs2	24.3062	2.64218	0.549667	4.80688	1.53e-06	3.69e-05
Xetrov72028506|Xetrov72028506	103.975	1.99212	0.415326	4.79654	1.61e-06	3.87e-05
Xetrov72009218|Xetrov72009218|rspry1	82.5111	1.10964	0.231418	4.79496	1.63e-06	3.89e-05
Xetrov72012225|Xetrov72012225	352.644	1.32753	0.277383	4.7859	1.7e-06	4.06e-05
Xetrov72007904|Xetrov72007904|nlgn4x	6.57623	2.80979	0.588392	4.77538	1.79e-06	4.27e-05
Xetrov72024979|Xetrov72024979|mms19	616.153	1.03453	0.21678	4.77225	1.82e-06	4.32e-05
Xetrov72016513|Xetrov72016513	64.4683	1.79858	0.376876	4.77233	1.82e-06	4.32e-05
Xetrov72016946|Xetrov72016946|srms	5.08867	2.82038	0.591308	4.76973	1.84e-06	4.36e-05
Xetrov72001716|Xetrov72001716|cdc42ep3	48.7044	2.00525	0.421457	4.7579	1.96e-06	4.59e-05
Xetrov72011380|Xetrov72011380	53.8393	1.21465	0.255403	4.75582	1.98e-06	4.64e-05
Xetrov72028323|Xetrov72028323	58.0002	1.96571	0.414808	4.73884	2.15e-06	5e-05
Xetrov72010990|Xetrov72010990	8.23903	2.22916	0.470489	4.73796	2.16e-06	5.01e-05
Xetrov72005308|Xetrov72005308|unnamed	20.0905	2.1507	0.453987	4.73736	2.17e-06	5.02e-05
Xetrov72025791|Xetrov72025791	5281.05	1.15847	0.24468	4.73461	2.19e-06	5.08e-05
Xetrov72020466|Xetrov72020466|agxt2l1	12.0867	1.77942	0.376034	4.73208	2.22e-06	5.1e-05
Xetrov72028317|Xetrov72028317|htr3b	39.6699	1.75619	0.371121	4.73213	2.22e-06	5.1e-05
Xetrov72022766|Xetrov72022766|mef2bnb	89.8385	1.24053	0.26212	4.73268	2.22e-06	5.1e-05
Xetrov72010354|Xetrov72010354|gipc2	47.9238	2.1712	0.458787	4.73247	2.22e-06	5.1e-05
Xetrov72038048|Xetrov72038048|sh3tc2	8.05028	2.33052	0.492672	4.73038	2.24e-06	5.14e-05
Xetrov72029685|Xetrov72029685|sim2	10.9446	1.93543	0.409678	4.72427	2.31e-06	5.29e-05
Xetrov72020339|Xetrov72020339|prdm5	17.8258	2.25868	0.478251	4.72279	2.33e-06	5.32e-05
Xetrov72024277|Xetrov72024277	32.5807	2.42256	0.513151	4.72094	2.35e-06	5.37e-05
Xetrov72000070|Xetrov72000070|kif26b	147.031	1.40395	0.297668	4.71652	2.4e-06	5.47e-05
Xetrov72008518|Xetrov72008518|lrp3	67.9167	1.03821	0.220368	4.71123	2.46e-06	5.6e-05
Xetrov72008443|Xetrov72008443|adcy7	106.315	1.52806	0.32476	4.70519	2.54e-06	5.76e-05
Xetrov72001099|Xetrov72001099|zic1	2954.96	1.23115	0.261831	4.70207	2.58e-06	5.84e-05
Xetrov72026396|Xetrov72026396|b3galt6	284.803	1.04512	0.22246	4.69804	2.63e-06	5.94e-05
Xetrov72028416|Xetrov72028416|unnamed	342.77	1.28842	0.274311	4.69693	2.64e-06	5.96e-05
Xetrov72034208|Xetrov72034208|irx1	3353.48	1.2069	0.257061	4.695	2.67e-06	6.01e-05
Xetrov72024793|Xetrov72024793|usp54	422.509	1.25507	0.267958	4.68384	2.82e-06	6.3e-05
Xetrov72005050|Xetrov72005050|nostrin	13.3868	2.61208	0.557805	4.68279	2.83e-06	6.32e-05
Xetrov72037879|Xetrov72037879|met	43.5684	1.8346	0.392005	4.68004	2.87e-06	6.39e-05
Xetrov72020186|Xetrov72020186|cdh24	4.87339	2.68214	0.573158	4.67957	2.87e-06	6.4e-05
Xetrov72016008|Xetrov72016008	48.312	1.98059	0.423614	4.67546	2.93e-06	6.52e-05
Xetrov72023086|Xetrov72023086	22.6448	1.42144	0.304069	4.67471	2.94e-06	6.54e-05
Xetrov72015367|Xetrov72015367	8.10387	2.60523	0.557458	4.67342	2.96e-06	6.57e-05
Xetrov72036591|Xetrov72036591	13.2525	2.35658	0.504284	4.67311	2.97e-06	6.57e-05
Xetrov72032217|Xetrov72032217	20.5714	2.06418	0.441861	4.67155	2.99e-06	6.61e-05
Xetrov72037852|Xetrov72037852	9.02453	2.51621	0.538782	4.67019	3.01e-06	6.64e-05
Xetrov72007234|Xetrov72007234	11.4986	2.2623	0.484527	4.66908	3.03e-06	6.66e-05
Xetrov72035650|Xetrov72035650	9.7533	2.06339	0.442089	4.66737	3.05e-06	6.7e-05
Xetrov72043651|Xetrov72043651	6.06821	2.62526	0.562862	4.66412	3.1e-06	6.79e-05
Xetrov72014648|Xetrov72014648|fam181a	4.09168	2.67299	0.573575	4.66023	3.16e-06	6.9e-05
Xetrov72015602|Xetrov72015602	27.3085	1.96182	0.421697	4.65219	3.28e-06	7.15e-05
Xetrov72004150|Xetrov72004150|lrp2	291.258	2.40503	0.51718	4.65029	3.31e-06	7.21e-05
Xetrov72028961|Xetrov72028961|atp11a	11.0056	2.08414	0.448368	4.64828	3.35e-06	7.27e-05
Xetrov72040731|Xetrov72040731|osbpl8	125.912	1.50547	0.324243	4.64303	3.43e-06	7.44e-05
Xetrov72012285|Xetrov72012285	136.479	1.87957	0.404988	4.64104	3.47e-06	7.5e-05
Xetrov72004352|Xetrov72004352|sned1	72.873	2.07764	0.448271	4.63478	3.57e-06	7.71e-05
Xetrov72003118|Xetrov72003118	83.8787	1.87136	0.403779	4.63462	3.58e-06	7.71e-05
Xetrov72036022|Xetrov72036022	52.7702	1.49637	0.323256	4.62905	3.67e-06	7.91e-05
Xetrov72030134|Xetrov72030134|adc	3169.64	1.71039	0.369659	4.62694	3.71e-06	7.97e-05
Xetrov72019786|Xetrov72019786|gria2	5.17177	2.38655	0.516366	4.62183	3.8e-06	8.12e-05
Xetrov72001672|Xetrov72001672|nkx2-2	6.60228	2.3925	0.517848	4.62008	3.84e-06	8.17e-05
Xetrov72024903|Xetrov72024903|tnks2	495.281	1.11982	0.242709	4.61383	3.95e-06	8.41e-05
Xetrov72006911|Xetrov72006911	9.22532	2.58015	0.559378	4.61254	3.98e-06	8.46e-05
Xetrov72021782|Xetrov72021782|sfrp2	283.922	1.27852	0.277407	4.60883	4.05e-06	8.6e-05
Xetrov72015725|Xetrov72015725	6.98234	2.39788	0.520907	4.60327	4.16e-06	8.81e-05
Xetrov72020764|Xetrov72020764|dmrta1	7.43364	2.50162	0.54364	4.60162	4.19e-06	8.87e-05
Xetrov72036451|Xetrov72036451	40.2735	1.79194	0.390392	4.59012	4.43e-06	9.33e-05
Xetrov72025201|Xetrov72025201|tmprss4	155.083	1.25437	0.273874	4.58011	4.65e-06	9.77e-05
Xetrov72031785|Xetrov72031785	5.16046	2.62341	0.573296	4.57602	4.74e-06	9.95e-05
Xetrov72031081|Xetrov72031081|shox	4.7646	2.60051	0.56905	4.56991	4.88e-06	0.000101993
Xetrov72014818|Xetrov72014818|mettl11a	15.0365	2.15311	0.471209	4.56934	4.89e-06	0.000102159
Xetrov72000697|Xetrov72000697|capn10	107.967	1.72919	0.379018	4.56228	5.06e-06	0.000105188
Xetrov72020039|Xetrov72020039|zap70	6.39706	2.31528	0.508193	4.55591	5.22e-06	0.000107833
Xetrov72022753|Xetrov72022753	5.29794	2.71684	0.596553	4.55424	5.26e-06	0.000108502
Xetrov72014683|Xetrov72014683	475.632	1.4628	0.321538	4.5494	5.38e-06	0.000110738
Xetrov72029172|Xetrov72029172|tubgcp3	352.814	2.10281	0.462268	4.54889	5.39e-06	0.000110886
Xetrov72002033|Xetrov72002033|c1orf95	5.24113	2.62843	0.577964	4.54774	5.42e-06	0.000111373
Xetrov72002128|Xetrov72002128|ripply2.2	1883.22	1.93735	0.426422	4.54326	5.54e-06	0.000113395
Xetrov72024878|Xetrov72024878|igsf9b	9.91932	2.15889	0.475364	4.54155	5.58e-06	0.000114195
Xetrov72035614|Xetrov72035614|pkhd1l1	3.822	2.49902	0.550973	4.53565	5.74e-06	0.000117225
Xetrov72042101|Xetrov72042101	13.1393	2.47935	0.546879	4.53363	5.8e-06	0.00011805
Xetrov72002377|Xetrov72002377	36.9706	1.51035	0.333163	4.53338	5.8e-06	0.000118063
Xetrov72029477|Xetrov72029477|slitrk1	11.3186	2.41315	0.532645	4.53051	5.88e-06	0.000119552
Xetrov72019558|Xetrov72019558	7.48448	2.68157	0.593456	4.51857	6.23e-06	0.000126218
Xetrov72008811|Xetrov72008811|pde3b	214.152	1.00988	0.22364	4.51567	6.31e-06	0.00012782
Xetrov72042387|Xetrov72042387	47.6967	1.29783	0.287536	4.51364	6.37e-06	0.000128774
Xetrov72034472|Xetrov72034472|serpinb5	24.4792	1.87788	0.416892	4.50446	6.65e-06	0.000134322
Xetrov72009224|Xetrov72009224|c8b	417.942	2.24069	0.497502	4.50388	6.67e-06	0.00013455
Xetrov72024798|Xetrov72024798|abca5	12.8644	2.29368	0.509297	4.50363	6.68e-06	0.000134562
Xetrov72011426|Xetrov72011426	34.565	2.28748	0.508135	4.50172	6.74e-06	0.000135631
Xetrov72021412|Xetrov72021412|klhdc8a	14.4973	1.76664	0.392539	4.50056	6.78e-06	0.000136159
Xetrov72015771|Xetrov72015771	8.44166	2.65019	0.588873	4.50044	6.78e-06	0.000136159
Xetrov72003893|Xetrov72003893	6.20807	2.64993	0.589264	4.49701	6.89e-06	0.000138225
Xetrov72016819|Xetrov72016819|mllt6	246.53	1.00888	0.224386	4.4962	6.92e-06	0.000138609
Xetrov72036170|Xetrov72036170	62.0574	1.96399	0.437221	4.49199	7.06e-06	0.000141076
Xetrov72036310|Xetrov72036310	10.4385	2.64382	0.589438	4.48532	7.28e-06	0.000145102
Xetrov72003088|Xetrov72003088|pnpla7	31.4016	2.11722	0.472481	4.48106	7.43e-06	0.000147318
Xetrov72011874|Xetrov72011874	111.866	1.56768	0.349836	4.48119	7.42e-06	0.000147318
Xetrov72018777|Xetrov72018777|nwd1	15.2965	2.11511	0.472082	4.4804	7.45e-06	0.00014755
Xetrov72019772|Xetrov72019772|gucy1a3	5.58111	2.19974	0.491099	4.47922	7.49e-06	0.000148055
Xetrov72012129|Xetrov72012129	44.7124	2.49449	0.557289	4.47612	7.6e-06	0.000149907
Xetrov72028146|Xetrov72028146	9.19148	2.08411	0.465757	4.47467	7.65e-06	0.000150612
Xetrov72015759|Xetrov72015759	154.502	1.142	0.255286	4.47339	7.7e-06	0.000151317
Xetrov72035591|Xetrov72035591	177.568	1.92464	0.430281	4.47298	7.71e-06	0.000151333
Xetrov72007571|Xetrov72007571|gabra1	5.36968	2.46719	0.551891	4.47044	7.81e-06	0.000152985
Xetrov72034753|Xetrov72034753|obscn	17.0839	2.45774	0.550139	4.4675	7.91e-06	0.000154778
Xetrov72016631|Xetrov72016631|dnah9	197.518	1.4035	0.314219	4.46664	7.95e-06	0.000155237
Xetrov72014232|Xetrov72014232	20.1808	1.87886	0.4213	4.45968	8.21e-06	0.000159862
Xetrov72028701|Xetrov72028701|myo7a	5.34185	2.44544	0.548371	4.45947	8.22e-06	0.000159862
Xetrov72000396|Xetrov72000396	18.1694	1.60224	0.35951	4.45674	8.32e-06	0.000161572
Xetrov72000426|Xetrov72000426|pygm	8966.14	1.08311	0.243244	4.45275	8.48e-06	0.000164271
Xetrov72038769|Xetrov72038769|spam1	256.796	2.29292	0.515352	4.44923	8.62e-06	0.000166815
Xetrov72009828|Xetrov72009828|il5ra	3.45116	2.37513	0.533884	4.44877	8.64e-06	0.000166998
Xetrov72002526|Xetrov72002526	16.1904	1.87258	0.421302	4.44474	8.8e-06	0.000169807
Xetrov72003786|Xetrov72003786	27.0602	1.72778	0.389393	4.43711	9.12e-06	0.000175227
Xetrov72020694|Xetrov72020694|tbx1	420.251	2.02638	0.456832	4.43573	9.18e-06	0.000176174
Xetrov72004358|Xetrov72004358|pfas	194.419	1.47472	0.332491	4.43537	9.19e-06	0.000176281
Xetrov72031082|Xetrov72031082|tnfsf11	77.8647	1.39183	0.313912	4.43382	9.26e-06	0.000177377
Xetrov72001676|Xetrov72001676	83.2549	1.617	0.364717	4.43357	9.27e-06	0.0001774
Xetrov72000863|Xetrov72000863|fyn	47.4703	1.05092	0.237192	4.43067	9.39e-06	0.000179622
Xetrov72041992|Xetrov72041992	6.92666	2.23029	0.503757	4.42732	9.54e-06	0.000182065
Xetrov72027695|Xetrov72027695|gramd1a	218.611	1.23067	0.278154	4.42442	9.67e-06	0.000183815
Xetrov72004413|Xetrov72004413|zeb2	1561.13	1.21783	0.275545	4.41973	9.88e-06	0.000187416
Xetrov72030214|Xetrov72030214	8.1146	2.11324	0.478132	4.41977	9.88e-06	0.000187416
Xetrov72026520|Xetrov72026520|gsg1l	6.68725	2.55957	0.579284	4.4185	9.94e-06	0.000188129
Xetrov72021265|Xetrov72021265|palm	635.262	1.6748	0.379355	4.41487	1.01e-05	0.000190742
Xetrov72005601|Xetrov72005601	35.1387	1.41567	0.321057	4.40942	1.04e-05	0.000195208
Xetrov72025566|Xetrov72025566|ptpn6	7.95215	2.36392	0.536321	4.40766	1.04e-05	0.000196218
Xetrov72018189|Xetrov72018189	13.1987	1.75751	0.398779	4.40724	1.05e-05	0.000196395
Xetrov72032584|Xetrov72032584	32.5374	1.73425	0.393581	4.40633	1.05e-05	0.000197032
Xetrov72016985|Xetrov72016985|epb42	2.05755	2.61474	0.593829	4.40318	1.07e-05	0.000199514
Xetrov72034450|Xetrov72034450	189.317	1.87319	0.425514	4.40218	1.07e-05	0.000200044
Xetrov72027264|Xetrov72027264|cd3e	7.57684	2.38613	0.542882	4.3953	1.11e-05	0.000205868
Xetrov72034882|Xetrov72034882|pqlc1.1	65.8959	1.41907	0.322901	4.39477	1.11e-05	0.000205969
Xetrov72024201|Xetrov72024201	55.0813	1.52725	0.34797	4.38904	1.14e-05	0.000211056
Xetrov72011346|Xetrov72011346	7.17427	2.07276	0.472462	4.38714	1.15e-05	0.000212619
Xetrov72023839|Xetrov72023839	8.92755	2.18231	0.497496	4.38658	1.15e-05	0.000212825
Xetrov72036032|Xetrov72036032	17.364	2.04262	0.465732	4.38582	1.16e-05	0.00021315
Xetrov72b000050|Xetrov72b000050	9.97817	2.27189	0.518169	4.38446	1.16e-05	0.000214067
Xetrov72042142|Xetrov72042142|cad	4325.91	1.06274	0.242428	4.38371	1.17e-05	0.000214592
Xetrov72009377|Xetrov72009377|rpe65	171.128	1.57091	0.35839	4.38323	1.17e-05	0.000214858
Xetrov72015346|Xetrov72015346|efcab11	70.5379	1.41249	0.322944	4.37379	1.22e-05	0.000223711
Xetrov72041585|Xetrov72041585|dgat1	44.3482	1.21069	0.27711	4.369	1.25e-05	0.00022779
Xetrov72028673|Xetrov72028673|mxra5	13.8382	2.00168	0.458826	4.36261	1.29e-05	0.000234318
Xetrov72037920|Xetrov72037920|cyfip2	81.8481	1.92681	0.442589	4.3535	1.34e-05	0.000243572
Xetrov72009469|Xetrov72009469|slc7a6	203.82	1.01307	0.232766	4.35232	1.35e-05	0.000244409
Xetrov72039699|Xetrov72039699|sparc	189.207	1.81632	0.41736	4.35194	1.35e-05	0.000244607
Xetrov72031688|Xetrov72031688|rcan1	248.765	1.89716	0.436014	4.35114	1.35e-05	0.000245261
Xetrov72009557|Xetrov72009557|unnamed	45.7665	1.35879	0.313232	4.33798	1.44e-05	0.000259171
Xetrov72010441|Xetrov72010441|lrrn4cl	34.9453	1.78282	0.412242	4.32468	1.53e-05	0.000273734
Xetrov72040315|Xetrov72040315	6.14825	2.27634	0.526513	4.32344	1.54e-05	0.000274761
Xetrov72034251|Xetrov72034251|prkag1	16.8033	1.96443	0.45439	4.32322	1.54e-05	0.00027477
Xetrov72028785|Xetrov72028785|col4a2	43.0044	1.63196	0.377531	4.32272	1.54e-05	0.000275133
Xetrov72031578|Xetrov72031578|rab30	77.8718	1.09269	0.252927	4.32019	1.56e-05	0.000277784
Xetrov72032963|Xetrov72032963	6.62336	2.45818	0.569717	4.31475	1.6e-05	0.00028337
Xetrov72014674|Xetrov72014674|prdm12	50.4038	1.29519	0.300533	4.30963	1.64e-05	0.000288919
Xetrov72042450|Xetrov72042450	14.821	2.03403	0.472024	4.30918	1.64e-05	0.000289238
Xetrov72039634|Xetrov72039634|unnamed	47.2024	2.22845	0.517913	4.30276	1.69e-05	0.000296921
Xetrov72037656|Xetrov72037656	26.6395	2.50798	0.583032	4.30162	1.7e-05	0.000297613
Xetrov72027183|Xetrov72027183	7.84018	2.56772	0.596894	4.3018	1.69e-05	0.000297613
Xetrov72012002|Xetrov72012002	10.5491	2.52759	0.587641	4.30124	1.7e-05	0.000297841
Xetrov72025436|Xetrov72025436|slc23a2	56.6909	1.61797	0.376239	4.30038	1.71e-05	0.000298729
Xetrov72032985|Xetrov72032985	228.267	1.21283	0.282123	4.29894	1.72e-05	0.000300399
Xetrov72016635|Xetrov72016635|chd6	58.4996	1.53178	0.356427	4.29759	1.73e-05	0.000301943
Xetrov72033042|Xetrov72033042|lama1	882.311	2.18009	0.50769	4.29414	1.75e-05	0.000306291
Xetrov72003103|Xetrov72003103	3.24671	2.52915	0.588994	4.29401	1.75e-05	0.000306291
Xetrov72033156|Xetrov72033156|ccdc165	19.7061	1.86032	0.433272	4.29365	1.76e-05	0.000306502
Xetrov72038018|Xetrov72038018|ppfia2	8.25413	2.48091	0.578417	4.28913	1.79e-05	0.000311937
Xetrov72033043|Xetrov72033043|lama3	4.06461	2.46539	0.574977	4.2878	1.8e-05	0.000313526
Xetrov72021174|Xetrov72021174|nfib	3.9588	2.38883	0.557352	4.28603	1.82e-05	0.000315736
Xetrov72018134|Xetrov72018134	3.52328	2.39561	0.559415	4.28236	1.85e-05	0.000320233
Xetrov72042247|Xetrov72042247	9.166	1.90251	0.444408	4.281	1.86e-05	0.000321782
Xetrov72012284|Xetrov72012284|aldh5a1	152.912	1.51954	0.354979	4.28065	1.86e-05	0.000321996
Xetrov72032860|Xetrov72032860	3.21257	2.54809	0.59557	4.27841	1.88e-05	0.000324952
Xetrov72007864|Xetrov72007864|pnliprp2	20.5169	2.5408	0.594551	4.27348	1.92e-05	0.000331616
Xetrov72042958|Xetrov72042958|arhgef10l	37.7801	1.95107	0.456639	4.27268	1.93e-05	0.000332499
Xetrov72016335|Xetrov72016335|sspo	5.6728	2.34386	0.548815	4.27076	1.95e-05	0.000335063
Xetrov72029767|Xetrov72029767|reps2	69.3716	1.66713	0.390683	4.26722	1.98e-05	0.000340125
Xetrov72036131|Xetrov72036131	49.1725	2.0074	0.47055	4.26607	1.99e-05	0.000341249
Xetrov72029144|Xetrov72029144|hip1	52.7002	1.95533	0.458859	4.26128	2.03e-05	0.000347697
Xetrov72014829|Xetrov72014829|lrrc57	96.5168	1.01173	0.237517	4.2596	2.05e-05	0.000349682
Xetrov72041445|Xetrov72041445	17.4715	1.43411	0.336807	4.25796	2.06e-05	0.00035194
Xetrov72002176|Xetrov72002176|otx1	2899.37	1.42368	0.334523	4.25586	2.08e-05	0.00035495
Xetrov72041578|Xetrov72041578	3.42487	2.53257	0.595148	4.25536	2.09e-05	0.000355421
Xetrov72007796|Xetrov72007796	34.7062	1.1407	0.268099	4.25478	2.09e-05	0.000356015
Xetrov72024990|Xetrov72024990|robo4	3.76873	2.47729	0.582437	4.25331	2.11e-05	0.000357713
Xetrov72035840|Xetrov72035840	9.69959	1.80106	0.424083	4.24695	2.17e-05	0.000367686
Xetrov72025171|Xetrov72025171|acap3	64.5216	1.63956	0.386105	4.24641	2.17e-05	0.000368246
Xetrov72003636|Xetrov72003636	6.19998	2.29055	0.539905	4.2425	2.21e-05	0.000374049
Xetrov72002873|Xetrov72002873	17.2211	1.36436	0.321649	4.24176	2.22e-05	0.000374945
Xetrov72027962|Xetrov72027962	24.9095	1.88114	0.443791	4.23881	2.25e-05	0.000379571
Xetrov72005381|Xetrov72005381|pdk1	2309.14	1.0706	0.252995	4.23172	2.32e-05	0.000390687
Xetrov72004946|Xetrov72004946|ntn3	517.484	1.57827	0.373109	4.23005	2.34e-05	0.000392887
Xetrov72021577|Xetrov72021577	51.3266	1.88397	0.445874	4.22535	2.39e-05	0.000400469
Xetrov72038145|Xetrov72038145|hkdc1	361.403	1.67691	0.397415	4.21955	2.45e-05	0.000410542
Xetrov72002699|Xetrov72002699	20.4004	1.78592	0.423469	4.21736	2.47e-05	0.000413974
Xetrov72033420|Xetrov72033420|nrp1	55.373	1.51113	0.358661	4.21325	2.52e-05	0.000420676
Xetrov72027320|Xetrov72027320	33.2873	1.71763	0.407704	4.21294	2.52e-05	0.00042088
Xetrov72026175|Xetrov72026175	106.072	1.83502	0.435873	4.20999	2.55e-05	0.000426027
Xetrov72035427|Xetrov72035427|nrn1	7.80897	2.33961	0.555769	4.20967	2.56e-05	0.000426246
Xetrov72022251|Xetrov72022251|spef1	60.0563	1.55778	0.370223	4.20768	2.58e-05	0.000429576
Xetrov72027025|Xetrov72027025	5.61481	2.50508	0.595592	4.20603	2.6e-05	0.00043202
Xetrov72000021|Xetrov72000021|col12a1	4.12338	2.49292	0.592739	4.20577	2.6e-05	0.00043215
Xetrov72005226|Xetrov72005226	8.25625	2.4275	0.578458	4.1965	2.71e-05	0.000449406
Xetrov72029557|Xetrov72029557|tmprss2	30.0356	1.62931	0.388996	4.18851	2.81e-05	0.000463487
Xetrov72040644|Xetrov72040644|apbb3	139.13	1.76547	0.421648	4.18707	2.83e-05	0.000465632
Xetrov72040938|Xetrov72040938	1.75667	2.48435	0.593608	4.18517	2.85e-05	0.000469127
Xetrov72011374|Xetrov72011374	2.04568	2.46782	0.589729	4.18466	2.86e-05	0.000469354
Xetrov72036384|Xetrov72036384|unnamed	13.5332	1.47489	0.352854	4.1799	2.92e-05	0.00047765
Xetrov72018842|Xetrov72018842|rimbp2	54.4535	2.02775	0.48561	4.17566	2.97e-05	0.000485357
Xetrov72028364|Xetrov72028364	12.3814	1.90324	0.45671	4.16728	3.08e-05	0.000500487
Xetrov72002425|Xetrov72002425	8.33635	2.48118	0.59547	4.16675	3.09e-05	0.000501217
Xetrov72003628|Xetrov72003628|adamtsl4	130.231	2.23445	0.53666	4.16362	3.13e-05	0.000507275
Xetrov72008594|Xetrov72008594|slc9a5	335.007	1.91533	0.460086	4.163	3.14e-05	0.000508227
Xetrov72009533|Xetrov72009533|dab1	9.64533	2.06231	0.495533	4.1618	3.16e-05	0.000510466
Xetrov72001634|Xetrov72001634|fhl5	6.64914	2.13207	0.513591	4.1513	3.31e-05	0.000531268
Xetrov72004588|Xetrov72004588	16.6679	2.16497	0.521691	4.14992	3.33e-05	0.000534026
Xetrov72000014|Xetrov72000014|dnah14	13.1647	2.11154	0.508844	4.14968	3.33e-05	0.000534132
Xetrov72023316|Xetrov72023316|npr2	5.83366	2.47579	0.596872	4.14794	3.35e-05	0.000536814
Xetrov72015742|Xetrov72015742	3.2579	2.4671	0.594766	4.14801	3.35e-05	0.000536814
Xetrov72030100|Xetrov72030100|asl	284.141	1.25913	0.303904	4.14318	3.43e-05	0.000545771
Xetrov72004330|Xetrov72004330|col5a2	39.9896	1.98501	0.480258	4.13323	3.58e-05	0.000567085
Xetrov72020488|Xetrov72020488|nfic	7.95038	2.30874	0.558659	4.13265	3.59e-05	0.000568043
Xetrov72019552|Xetrov72019552|vwa5a	81.5158	1.64155	0.397431	4.1304	3.62e-05	0.00057265
Xetrov72025770|Xetrov72025770	17.4565	1.78416	0.432056	4.12946	3.64e-05	0.00057452
Xetrov72006831|Xetrov72006831	1.93901	2.4547	0.594983	4.12567	3.7e-05	0.000582122
Xetrov72043007|Xetrov72043007	16.8651	1.84737	0.447916	4.12436	3.72e-05	0.000584952
Xetrov72038266|Xetrov72038266|gria1	4.29111	2.45974	0.596483	4.12373	3.73e-05	0.000586058
Xetrov72030753|Xetrov72030753|mdh2	310.362	1.07968	0.261879	4.12281	3.74e-05	0.00058791
Xetrov72037181|Xetrov72037181	4.97946	2.40475	0.583388	4.12205	3.76e-05	0.000588892
Xetrov72034005|Xetrov72034005|arhgap28	4.71156	2.14513	0.520454	4.12166	3.76e-05	0.000589394
Xetrov72012166|Xetrov72012166|ppp2r5b	22.3845	1.76132	0.427411	4.12092	3.77e-05	0.000590802
Xetrov72032834|Xetrov72032834|cdkl5	16.9418	2.1757	0.528169	4.11933	3.8e-05	0.000593394
Xetrov72028885|Xetrov72028885	26.454	1.462	0.354897	4.1195	3.8e-05	0.000593394
Xetrov72028141|Xetrov72028141	2.56062	2.37342	0.576513	4.11686	3.84e-05	0.000598305
Xetrov72026148|Xetrov72026148	6.74644	2.37822	0.57764	4.11713	3.84e-05	0.000598305
Xetrov72010736|Xetrov72010736|fam192a	809.944	1.0469	0.254368	4.11569	3.86e-05	0.000600366
Xetrov72039470|Xetrov72039470|ascl1	32.7275	1.1961	0.290723	4.11422	3.88e-05	0.000603691
Xetrov72014727|Xetrov72014727|gjb1	3089.17	1.65248	0.401767	4.11304	3.9e-05	0.000606288
Xetrov72024386|Xetrov72024386	3.36966	2.43174	0.591704	4.10972	3.96e-05	0.000614077
Xetrov72021641|Xetrov72021641|sh3gl2	43.3798	1.0543	0.256953	4.10309	4.08e-05	0.000631405
Xetrov72023128|Xetrov72023128	6.65994	1.90041	0.463224	4.10257	4.09e-05	0.000632327
Xetrov72042373|Xetrov72042373	4.91005	2.16395	0.527561	4.1018	4.1e-05	0.000633389
Xetrov72001316|Xetrov72001316|nr2e1	10.0584	1.9644	0.479602	4.0959	4.21e-05	0.000648669
Xetrov72025800|Xetrov72025800|lrrtm3	6.09538	2.1087	0.51506	4.09408	4.24e-05	0.000652182
Xetrov72010924|Xetrov72010924|vegfb	30.1246	1.82973	0.447149	4.09199	4.28e-05	0.000656803
Xetrov72024109|Xetrov72024109	5.35388	2.15572	0.526829	4.09188	4.28e-05	0.000656803
Xetrov72020213|Xetrov72020213|eps8l3	37.2204	1.79191	0.437964	4.09145	4.29e-05	0.000657485
Xetrov72035815|Xetrov72035815	38.1961	1.7616	0.430739	4.08972	4.32e-05	0.000661311
Xetrov72033738|Xetrov72033738|eomes	3366.29	1.15338	0.282163	4.08762	4.36e-05	0.000666248
Xetrov72037703|Xetrov72037703|lrrk2	250.755	1.34992	0.330784	4.08098	4.48e-05	0.000683912
Xetrov72032309|Xetrov72032309	7.25615	2.10026	0.514713	4.08045	4.49e-05	0.000684918
Xetrov72041204|Xetrov72041204|alox12b	18.3444	2.0959	0.513993	4.07769	4.55e-05	0.000691985
Xetrov72023018|Xetrov72023018|otp	32.6922	2.2846	0.560577	4.07545	4.59e-05	0.000697545
Xetrov72008039|Xetrov72008039|hydin	267.77	1.81944	0.446564	4.07431	4.62e-05	0.000700415
Xetrov72019394|Xetrov72019394|pde5a	4.15431	2.29808	0.564073	4.07409	4.62e-05	0.000700509
Xetrov72029358|Xetrov72029358|naalad2	1548.56	1.43745	0.352954	4.07262	4.65e-05	0.000703231
Xetrov72000233|Xetrov72000233	2.65564	2.42006	0.594788	4.06878	4.73e-05	0.000714359
Xetrov72028507|Xetrov72028507	75.5909	1.18469	0.291336	4.06639	4.77e-05	0.000719974
Xetrov72029883|Xetrov72029883|pvrl3	93.2159	1.52841	0.375966	4.06529	4.8e-05	0.000722242
Xetrov72006044|Xetrov72006044|cers6	15.5498	1.95462	0.480848	4.06494	4.8e-05	0.000722745
Xetrov72008361|Xetrov72008361|astn1	6.91293	2.17557	0.535336	4.06394	4.83e-05	0.000725261
Xetrov72013344|Xetrov72013344|cnga2	19.8382	2.08453	0.513294	4.06109	4.88e-05	0.000733024
Xetrov72015537|Xetrov72015537	5.8095	2.20768	0.544029	4.05802	4.95e-05	0.000741524
Xetrov72027983|Xetrov72027983	175.053	1.64374	0.405715	4.05148	5.09e-05	0.000760769
Xetrov72030010|Xetrov72030010|itgbl1	4.71767	2.31624	0.572096	4.04869	5.15e-05	0.000768647
Xetrov72028484|Xetrov72028484	8.44264	2.32736	0.575223	4.04601	5.21e-05	0.000775647
Xetrov72006010|Xetrov72006010	191.833	1.42084	0.351319	4.04431	5.25e-05	0.000780088
Xetrov72b000159|Xetrov72b000159|cnrip1	357.153	1.20888	0.299057	4.0423	5.29e-05	0.000785546
Xetrov72015793|Xetrov72015793|ccdc85c	34.5336	1.77353	0.438736	4.04235	5.29e-05	0.000785546
Xetrov72008036|Xetrov72008036|hmcn1	7.53173	1.88061	0.465638	4.03878	5.37e-05	0.000794849
Xetrov72032984|Xetrov72032984	174.365	1.7182	0.425443	4.03862	5.38e-05	0.000794849
Xetrov72029137|Xetrov72029137|gtf2ird1	359.786	1.13729	0.282252	4.02932	5.59e-05	0.000825659
Xetrov72026490|Xetrov72026490|hoga1	9.49314	1.89497	0.470612	4.0266	5.66e-05	0.000834467
Xetrov72034364|Xetrov72034364|abhd3	51.2053	1.3293	0.330141	4.02646	5.66e-05	0.000834467
Xetrov72003110|Xetrov72003110	14.7622	1.68559	0.418712	4.02565	5.68e-05	0.000836011
Xetrov72008038|Xetrov72008038	4.26344	2.2142	0.550203	4.02434	5.71e-05	0.000840049
Xetrov72032338|Xetrov72032338|sdc3	95.6886	1.82458	0.45353	4.02307	5.74e-05	0.000843579
Xetrov72037494|Xetrov72037494	6.34967	2.14023	0.532001	4.02298	5.75e-05	0.000843579
Xetrov72029536|Xetrov72029536|mid1	91.819	1.35689	0.337554	4.01978	5.83e-05	0.000854462
Xetrov72b000110|Xetrov72b000110|steap1	1.71134	2.38207	0.592788	4.01842	5.86e-05	0.00085806
Xetrov72036845|Xetrov72036845	7.28714	1.84451	0.45918	4.01697	5.9e-05	0.000862677
Xetrov72024167|Xetrov72024167	59.7628	1.31898	0.328402	4.01636	5.91e-05	0.00086425
Xetrov72032492|Xetrov72032492	4.9552	2.35903	0.587757	4.01362	5.98e-05	0.000873013
Xetrov72028450|Xetrov72028450|cyp26c1	66.1483	1.87512	0.467355	4.01219	6.02e-05	0.000877613
Xetrov72032421|Xetrov72032421	10.1298	1.9295	0.481117	4.01045	6.06e-05	0.000883448
Xetrov72023886|Xetrov72023886	43.4498	1.52828	0.381257	4.00853	6.11e-05	0.000889942
Xetrov72038147|Xetrov72038147|pdzrn4	21.8799	1.8269	0.456283	4.00389	6.23e-05	0.000906211
Xetrov72032980|Xetrov72032980	14.8565	2.32925	0.581952	4.00248	6.27e-05	0.000910909
Xetrov72036907|Xetrov72036907	8.68579	2.32926	0.582263	4.00037	6.32e-05	0.00091839
Xetrov72018824|Xetrov72018824	629.781	1.72301	0.430893	3.99869	6.37e-05	0.000924221
Xetrov72025178|Xetrov72025178|wdfy4	34.8685	1.70474	0.426606	3.99604	6.44e-05	0.000932758
Xetrov72003615|Xetrov72003615	3.478	2.36691	0.592758	3.99305	6.52e-05	0.000941397
Xetrov72018749|Xetrov72018749|nav1	116.913	1.60914	0.40336	3.98932	6.63e-05	0.000955274
Xetrov72008524|Xetrov72008524|ccdc66	299.628	1.0379	0.260248	3.98813	6.66e-05	0.000958174
Xetrov72025101|Xetrov72025101|pkd2l1	10.1958	2.16473	0.542779	3.98823	6.66e-05	0.000958174
Xetrov72036964|Xetrov72036964	99.1478	1.48593	0.372934	3.98444	6.76e-05	0.00097023
Xetrov72041022|Xetrov72041022|socs2	10.1338	2.01707	0.506658	3.98113	6.86e-05	0.00098087
Xetrov72002923|Xetrov72002923|fndc4	3.10387	2.37118	0.595563	3.98142	6.85e-05	0.00098087
Xetrov72025137|Xetrov72025137|cdhr1	22.9083	1.82382	0.458266	3.97983	6.9e-05	0.000984812
Xetrov72010848|Xetrov72010848	20.7823	1.69836	0.426788	3.97939	6.91e-05	0.000985821
Xetrov72018971|Xetrov72018971|arhgef40	67.0879	1.28514	0.32309	3.97765	6.96e-05	0.000991433
Xetrov72016001|Xetrov72016001	3.96829	2.30749	0.580136	3.9775	6.96e-05	0.000991433
Xetrov72023368|Xetrov72023368	2.09176	2.36442	0.59454	3.97689	6.98e-05	0.000992489
Xetrov72011781|Xetrov72011781	5.51138	1.99017	0.500766	3.97426	7.06e-05	0.000999868
Xetrov72010720|Xetrov72010720	12.161	2.06087	0.518541	3.97436	7.06e-05	0.000999868
Xetrov72027131|Xetrov72027131	472.834	1.7987	0.452592	3.97423	7.06e-05	0.000999868
Xetrov72036485|Xetrov72036485	4.99211	2.24466	0.564967	3.97309	7.09e-05	0.00100341
Xetrov72032611|Xetrov72032611	5.56734	1.91925	0.483704	3.96783	7.25e-05	0.00102249
Xetrov72022850|Xetrov72022850|unnamed	251.643	1.02721	0.258865	3.96813	7.24e-05	0.00102249
Xetrov72012429|Xetrov72012429|kiaa1409	12.0094	1.93806	0.488443	3.96784	7.25e-05	0.00102249
Xetrov72034884|Xetrov72034884|rbms3	4.38844	2.23607	0.56388	3.9655	7.32e-05	0.00103098
Xetrov72009242|Xetrov72009242|ces2	104.645	1.49151	0.376291	3.96371	7.38e-05	0.0010372
Xetrov72039500|Xetrov72039500|fchsd1	17.4523	1.44512	0.364622	3.96334	7.39e-05	0.00103801
Xetrov72017222|Xetrov72017222|b4galnt2	38.3298	1.53585	0.387728	3.96116	7.46e-05	0.001046
Xetrov72011938|Xetrov72011938	3.30641	2.30675	0.58283	3.95785	7.56e-05	0.00105743
Xetrov72022502|Xetrov72022502|cer1	467.494	1.28931	0.327054	3.94221	8.07e-05	0.00112217
Xetrov72b000160|Xetrov72b000160|fam36a	37.4388	1.39168	0.353042	3.94197	8.08e-05	0.00112246
Xetrov72003349|Xetrov72003349	17.207	1.55912	0.395968	3.93749	8.23e-05	0.00114091
Xetrov72010051|Xetrov72010051|slc7a10	6.67834	1.90256	0.483513	3.93487	8.32e-05	0.00114937
Xetrov72042548|Xetrov72042548	19.8014	1.84082	0.467931	3.93395	8.36e-05	0.00115213
Xetrov72012775|Xetrov72012775	14.6498	2.15065	0.546749	3.93352	8.37e-05	0.00115333
Xetrov72005686|Xetrov72005686|foxb1	956.969	1.47543	0.375112	3.93329	8.38e-05	0.0011536
Xetrov72013161|Xetrov72013161|atpbd4	82.8001	1.01921	0.259442	3.92849	8.55e-05	0.00117343
Xetrov72009807|Xetrov72009807|ak5	2.9058	2.33611	0.594757	3.92785	8.57e-05	0.00117485
Xetrov72026897|Xetrov72026897|etv2	364.839	1.45763	0.371148	3.92735	8.59e-05	0.00117642
Xetrov72011067|Xetrov72011067|cyba	17.3322	1.724	0.438997	3.92712	8.6e-05	0.00117668
Xetrov72042752|Xetrov72042752	9.60957	2.11946	0.540074	3.9244	8.69e-05	0.00118924
Xetrov72033015|Xetrov72033015	4.02426	2.33645	0.59559	3.92292	8.75e-05	0.00119567
Xetrov72020803|Xetrov72020803|adra2c	15.0527	2.0677	0.527764	3.91785	8.93e-05	0.00121698
Xetrov72016688|Xetrov72016688	67.9813	1.98245	0.506013	3.91779	8.94e-05	0.00121698
Xetrov72014908|Xetrov72014908|unnamed	2.50036	2.3308	0.594955	3.91761	8.94e-05	0.001217
Xetrov72023361|Xetrov72023361	11.1383	1.76327	0.450543	3.91365	9.09e-05	0.0012345
Xetrov72041205|Xetrov72041205|art1	9.52342	2.29781	0.587681	3.90996	9.23e-05	0.00125257
Xetrov72016354|Xetrov72016354|adamtsl2	25.0576	2.13647	0.546546	3.90905	9.27e-05	0.00125643
Xetrov72000783|Xetrov72000783|esr1	3.25795	2.18129	0.55842	3.90618	9.38e-05	0.00127049
Xetrov72037170|Xetrov72037170|nxnl1	3.54002	2.26045	0.578754	3.90571	9.39e-05	0.00127204
Xetrov72004216|Xetrov72004216|scn3a	13.7342	1.96931	0.504645	3.90238	9.53e-05	0.00128758
Xetrov72008021|Xetrov72008021	83.0206	1.16226	0.297842	3.90226	9.53e-05	0.00128758
Xetrov72042273|Xetrov72042273	37.9629	1.35073	0.346316	3.90029	9.61e-05	0.00129603
Xetrov72018967|Xetrov72018967|fam13a	290.54	1.00706	0.25821	3.90015	9.61e-05	0.00129603
Xetrov72015078|Xetrov72015078|grem1	2.71408	2.29784	0.589509	3.89789	9.7e-05	0.00130539
Xetrov72021815|Xetrov72021815|cyb5r1	4.14949	2.24599	0.576264	3.8975	9.72e-05	0.00130654
Xetrov72018886|Xetrov72018886|cntnap4	4.21874	2.12771	0.546058	3.89649	9.76e-05	0.0013111
Xetrov72030241|Xetrov72030241|manea	67.5185	1.55973	0.400789	3.89164	9.96e-05	0.00133472
Xetrov72014847|Xetrov72014847	146.196	1.49782	0.385092	3.8895	0.000100452	0.0013456
Xetrov72006361|Xetrov72006361	29.6934	1.53711	0.395228	3.88917	0.000100586	0.00134642
Xetrov72040479|Xetrov72040479	29.8384	1.54546	0.397753	3.88548	0.000102126	0.00136318
Xetrov72033715|Xetrov72033715|dtna	149.986	1.16855	0.301372	3.87743	0.000105566	0.00140313
Xetrov72042725|Xetrov72042725|dhcr7	3113.1	1.32326	0.341571	3.87405	0.000107043	0.00141875
Xetrov72028426|Xetrov72028426	2.27906	2.28743	0.59054	3.87345	0.000107305	0.00142122
Xetrov72016201|Xetrov72016201|nova2	191.689	1.6561	0.427586	3.87313	0.000107447	0.0014221
Xetrov72041582|Xetrov72041582|cyp11b2	5.57088	2.00414	0.517686	3.87135	0.000108235	0.00143053
Xetrov72036442|Xetrov72036442|or56a1	11.1362	1.79685	0.464693	3.86674	0.000110301	0.00145579
Xetrov72023942|Xetrov72023942	5.93171	2.28395	0.590907	3.86515	0.000111019	0.00146117
Xetrov72024794|Xetrov72024794	28.997	1.74545	0.451678	3.86435	0.000111383	0.00146494
Xetrov72035666|Xetrov72035666	38.3348	1.69394	0.438441	3.86354	0.000111754	0.00146878
Xetrov72000289|Xetrov72000289|fam83b	51.1709	1.55135	0.401708	3.86188	0.000112518	0.00147677
Xetrov72007647|Xetrov72007647|slc38a5	83.3609	1.21275	0.314154	3.86036	0.000113218	0.00148493
Xetrov72012830|Xetrov72012830|col27a1	38.9292	1.85512	0.481844	3.85004	0.000118099	0.00153716
Xetrov72015574|Xetrov72015574	4.66644	2.28732	0.594256	3.84905	0.000118577	0.00154232
Xetrov72008372|Xetrov72008372	12.0258	2.11806	0.550675	3.84629	0.00011992	0.00155442
Xetrov72041261|Xetrov72041261	171.269	1.61189	0.41907	3.84636	0.000119888	0.00155442
Xetrov72000646|Xetrov72000646	30.2969	2.07523	0.539985	3.84313	0.000121476	0.00157242
Xetrov72010854|Xetrov72010854|lrrc19	7.47429	2.17108	0.564985	3.84271	0.000121681	0.001574
Xetrov72029601|Xetrov72029601|zc3h12a	17.3591	1.78922	0.465663	3.84231	0.000121884	0.00157554
Xetrov72016957|Xetrov72016957|gga3	122.341	1.12474	0.292741	3.84209	0.000121991	0.00157585
Xetrov72007765|Xetrov72007765	177.653	1.41817	0.369433	3.83878	0.000123647	0.00159395
Xetrov72000977|Xetrov72000977|vit	1.50086	2.26553	0.59049	3.83669	0.000124704	0.00160544
Xetrov72026363|Xetrov72026363|wnt4	55.1561	1.49838	0.390592	3.83617	0.000124968	0.00160741
Xetrov72039496|Xetrov72039496|glt8d2	4.78512	2.19811	0.574472	3.82632	0.000130074	0.00166427
Xetrov72011066|Xetrov72011066|rgs16	438.294	1.08532	0.283687	3.82577	0.000130361	0.00166682
Xetrov72006912|Xetrov72006912|ciita	1.59349	2.27565	0.594894	3.8253	0.000130613	0.00166891
Xetrov72027970|Xetrov72027970	28.3882	1.88821	0.493721	3.82444	0.00013107	0.00167361
Xetrov72013786|Xetrov72013786|ism2	434.433	1.51124	0.395589	3.82022	0.000133334	0.00170021
Xetrov72017290|Xetrov72017290|tom1l1	132.653	1.805	0.472623	3.8191	0.00013394	0.00170563
Xetrov72039444|Xetrov72039444|tmem173	3.50959	2.21036	0.578882	3.81832	0.000134362	0.00170869
Xetrov72036336|Xetrov72036336|fam189b	9.84439	1.80976	0.474137	3.81695	0.000135113	0.00171593
Xetrov72022849|Xetrov72022849	5.0045	2.13641	0.559705	3.81703	0.000135069	0.00171593
Xetrov72032840|Xetrov72032840|abcc4	12.5022	1.36889	0.359007	3.81299	0.000137294	0.00174245
Xetrov72006609|Xetrov72006609	34.1924	1.28892	0.338246	3.81059	0.000138636	0.00175593
Xetrov72012507|Xetrov72012507|kif26a	667.609	1.49562	0.392528	3.81022	0.000138845	0.0017574
Xetrov72007805|Xetrov72007805	1.61417	2.22417	0.584288	3.80664	0.000140869	0.00178182
Xetrov72009497|Xetrov72009497|p4htm	5.12792	2.09782	0.551597	3.80317	0.000142857	0.00180333
Xetrov72037759|Xetrov72037759|dock4	27.8294	1.45041	0.381461	3.80225	0.00014339	0.00180763
Xetrov72016033|Xetrov72016033	14.6489	2.03488	0.535265	3.80162	0.000143752	0.00181099
Xetrov72024928|Xetrov72024928|ncam1	150.21	1.8992	0.499963	3.79867	0.000145472	0.00183143
Xetrov72000121|Xetrov72000121|ltbp1	5.59463	2.04628	0.539127	3.79555	0.000147318	0.00185343
Xetrov72027693|Xetrov72027693|cacng7	4.09958	2.26334	0.596357	3.79527	0.00014748	0.00185423
Xetrov72001970|Xetrov72001970	129.734	1.1149	0.294058	3.79141	0.000149792	0.00187704
Xetrov72004692|Xetrov72004692|adam23	7.57405	2.02407	0.534028	3.7902	0.000150527	0.00188249
Xetrov72003731|Xetrov72003731	7.77933	1.8206	0.4804	3.78976	0.000150792	0.00188385
Xetrov72018755|Xetrov72018755|spef2	79.9478	1.23111	0.324857	3.78969	0.000150836	0.00188385
Xetrov72033525|Xetrov72033525|cdh17	3.06388	2.24133	0.591615	3.78849	0.000151565	0.0018892
Xetrov72011589|Xetrov72011589	31.9538	2.19259	0.578941	3.78724	0.000152328	0.00189745
Xetrov72032356|Xetrov72032356|unnamed	6.5986	2.03461	0.538465	3.77854	0.000157748	0.00196107
Xetrov72019923|Xetrov72019923|slc28a3	51.7374	1.1822	0.312991	3.77709	0.00015867	0.00196863
Xetrov72004766|Xetrov72004766|loc388210	42.888	1.87052	0.495418	3.77563	0.000159602	0.0019789
Xetrov72033012|Xetrov72033012	134.474	1.17484	0.311277	3.77425	0.000160489	0.0019863
Xetrov72023242|Xetrov72023242	6.89319	2.1284	0.563933	3.77421	0.000160516	0.0019863
Xetrov72002721|Xetrov72002721	6.80707	2.25354	0.597119	3.77402	0.00016064	0.00198653
Xetrov72043496|Xetrov72043496	35.4505	1.24973	0.331169	3.7737	0.000160845	0.00198759
Xetrov72016913|Xetrov72016913|aoc3	5.84512	1.88933	0.500676	3.77356	0.000160937	0.00198759
Xetrov72016567|Xetrov72016567	47.0053	1.16169	0.308	3.77173	0.000162118	0.00199846
Xetrov72010923|Xetrov72010923|igf2	1823.65	1.84533	0.489255	3.77171	0.000162135	0.00199846
Xetrov72023501|Xetrov72023501|sh2d4a	75.0661	1.17925	0.312674	3.7715	0.00016227	0.00199882
Xetrov72023474|Xetrov72023474|fam190a	6.39659	1.84452	0.489242	3.77016	0.00016314	0.00200823
Xetrov72040897|Xetrov72040897	13.8293	1.66933	0.442814	3.76982	0.000163362	0.00200964
Xetrov72015512|Xetrov72015512	18.153	1.23447	0.327487	3.76953	0.000163555	0.0020107
Xetrov72042561|Xetrov72042561|gpr33	2.31301	2.1797	0.578315	3.76905	0.000163868	0.00201323
Xetrov72003077|Xetrov72003077	7.34713	1.88614	0.500671	3.76721	0.000165079	0.00202416
Xetrov72035700|Xetrov72035700	24.5045	1.69559	0.450188	3.7664	0.000165615	0.00202941
Xetrov72002499|Xetrov72002499	6.00911	2.10351	0.558641	3.76541	0.000166277	0.0020362
Xetrov72015494|Xetrov72015494	2.906	2.21207	0.587741	3.76369	0.000167425	0.00204759
Xetrov72015791|Xetrov72015791	10.8163	2.04232	0.543212	3.75971	0.000170113	0.00207899
Xetrov72014934|Xetrov72014934|clec4e	104.15	1.03904	0.276374	3.75956	0.000170213	0.00207899
Xetrov72032279|Xetrov72032279	52.006	1.42015	0.377938	3.75763	0.000171533	0.00209078
Xetrov72005662|Xetrov72005662	3.42114	2.23774	0.596382	3.75219	0.000175294	0.00213136
Xetrov72013772|Xetrov72013772|olfm1	22.37	1.5364	0.409521	3.7517	0.000175639	0.00213418
Xetrov72042674|Xetrov72042674|unnamed	3.38852	2.20917	0.589329	3.74862	0.000177812	0.00215364
Xetrov72033178|Xetrov72033178	47.4219	1.70313	0.45433	3.74867	0.000177777	0.00215364
Xetrov72025466|Xetrov72025466	23.0108	1.21185	0.32335	3.7478	0.000178394	0.00215791
Xetrov72032117|Xetrov72032117|unnamed	26.3374	1.73462	0.46352	3.74227	0.000182365	0.0022003
Xetrov72003335|Xetrov72003335	2091.5	1.30006	0.347576	3.74035	0.000183761	0.00221431
Xetrov72023913|Xetrov72023913	23.7461	1.42999	0.38236	3.7399	0.000184094	0.00221689
Xetrov72005026|Xetrov72005026|grk7	15.5037	1.57659	0.421586	3.73966	0.000184271	0.00221761
Xetrov72028322|Xetrov72028322	4.13141	1.87611	0.50199	3.73734	0.000185975	0.00223526
Xetrov72005701|Xetrov72005701|frzb	4282.48	1.36018	0.363965	3.73711	0.000186144	0.00223587
Xetrov72042660|Xetrov72042660	2.59848	2.20905	0.591293	3.73597	0.000186992	0.00224177
Xetrov72015353|Xetrov72015353	10.5961	1.65373	0.442682	3.7357	0.000187193	0.00224274
Xetrov72036573|Xetrov72036573|unnamed	10.0123	2.17349	0.581907	3.73512	0.000187626	0.0022465
Xetrov72039583|Xetrov72039583	5.37541	2.02299	0.541665	3.73476	0.000187892	0.00224826
Xetrov72030419|Xetrov72030419	5.13328	2.0862	0.558774	3.73353	0.000188817	0.00225502
Xetrov72038616|Xetrov72038616|klhl25	26.3085	1.11189	0.298057	3.73047	0.00019112	0.00227965
Xetrov72017809|Xetrov72017809	10.4392	2.10608	0.564636	3.72998	0.000191498	0.00228271
Xetrov72030660|Xetrov72030660|wnt11	38.4135	1.96831	0.528	3.72787	0.000193107	0.00230043
Xetrov72002391|Xetrov72002391	3.23722	2.16005	0.579556	3.72707	0.000193717	0.00230623
Xetrov72000478|Xetrov72000478	9.65709	2.08067	0.558558	3.72506	0.000195265	0.0023232
Xetrov72027073|Xetrov72027073|c1orf158	15.875	2.0947	0.562405	3.72454	0.000195672	0.00232657
Xetrov72006867|Xetrov72006867	7.09604	1.98364	0.532696	3.72379	0.000196257	0.00233205
Xetrov72040813|Xetrov72040813	9.62864	2.15863	0.580193	3.72053	0.000198804	0.00235637
Xetrov72023353|Xetrov72023353	5.27372	1.98289	0.53294	3.72065	0.000198707	0.00235637
Xetrov72031862|Xetrov72031862	76.3071	1.68781	0.453612	3.72083	0.000198573	0.00235637
Xetrov72011379|Xetrov72011379	9.63951	2.18654	0.588003	3.71858	0.000200345	0.00237166
Xetrov72003988|Xetrov72003988|or1e1	6.62531	1.97192	0.530283	3.71861	0.000200323	0.00237166
Xetrov72003227|Xetrov72003227	10.4211	1.77328	0.477008	3.7175	0.000201201	0.0023773
Xetrov72016517|Xetrov72016517	89.1706	1.56943	0.422146	3.71774	0.000201009	0.0023773
Xetrov72035718|Xetrov72035718	23.3862	1.89329	0.509495	3.71602	0.000202385	0.0023898
Xetrov72012582|Xetrov72012582|pappa	21.2053	1.67018	0.449547	3.71526	0.000202995	0.0023925
Xetrov72007089|Xetrov72007089	18.7951	1.94371	0.523161	3.71532	0.000202948	0.0023925
Xetrov72035830|Xetrov72035830|lrrc3b	4.54162	2.12186	0.571079	3.71552	0.000202784	0.0023925
Xetrov72018594|Xetrov72018594|svep1	23.3883	1.57898	0.425076	3.71459	0.000203537	0.00239588
Xetrov72005984|Xetrov72005984|stat4	4.61774	2.14615	0.578397	3.7105	0.000206847	0.00242726
Xetrov72002351|Xetrov72002351	7.33645	1.93831	0.523039	3.70585	0.000210683	0.0024692
Xetrov72019320|Xetrov72019320|rai14	101.905	1.06884	0.288503	3.70476	0.00021159	0.00247675
Xetrov72010797|Xetrov72010797	13.4551	1.85207	0.500154	3.70299	0.000213069	0.00249251
Xetrov72009819|Xetrov72009819|fezf2	72.0709	2.02076	0.545836	3.70213	0.000213796	0.00249792
Xetrov72032283|Xetrov72032283	53.8815	1.11547	0.30173	3.69691	0.000218242	0.00254828
Xetrov72027254|Xetrov72027254	24.9911	2.01227	0.544523	3.69547	0.000219479	0.00256114
Xetrov72038883|Xetrov72038883|gabrg2	8.96678	1.85111	0.501706	3.68962	0.000224591	0.0026143
Xetrov72041363|Xetrov72041363	4.1368	2.16563	0.587205	3.68803	0.000225995	0.00262609
Xetrov72028594|Xetrov72028594	13.9087	2.14267	0.581666	3.68368	0.000229891	0.00266776
Xetrov72017513|Xetrov72017513|crhr1.2	9.4164	2.19622	0.596399	3.68247	0.000230983	0.00267713
Xetrov72021266|Xetrov72021266|shd	6.65835	2.08787	0.567324	3.6802	0.000233052	0.00269945
Xetrov72016311|Xetrov72016311	1.63815	2.18888	0.594955	3.67906	0.000234097	0.00270822
Xetrov72007212|Xetrov72007212	2.89648	2.18631	0.594396	3.67821	0.000234877	0.00271348
Xetrov72041925|Xetrov72041925	14.1353	1.76808	0.480707	3.67809	0.000234984	0.00271348
Xetrov72029927|Xetrov72029927|c1orf114	17149.5	1.10785	0.301275	3.67721	0.000235794	0.00272117
Xetrov72026780|Xetrov72026780|spib	33.3816	2.01178	0.547781	3.67261	0.00024009	0.00276397
Xetrov72043192|Xetrov72043192|sycp2	50.5298	1.31888	0.3592	3.67172	0.000240928	0.00277192
Xetrov72007520|Xetrov72007520	5.3896	1.77245	0.483001	3.66966	0.000242873	0.0027926
Xetrov72003710|Xetrov72003710	2.4756	2.18714	0.596037	3.66947	0.000243056	0.00279299
Xetrov72036045|Xetrov72036045	8.42154	1.50083	0.410052	3.66009	0.000252125	0.00288314
Xetrov72012201|Xetrov72012201	3.99174	2.1642	0.59194	3.65611	0.000256067	0.00292466
Xetrov72015754|Xetrov72015754|snapc4	94.211	1.14095	0.312566	3.65027	0.000261963	0.00298476
Xetrov72034157|Xetrov72034157|kcng2	6.9157	2.00112	0.548587	3.64777	0.00026453	0.00301153
Xetrov72004938|Xetrov72004938|nr4a2	26.4543	1.57201	0.431096	3.64654	0.000265799	0.00302116
Xetrov72001637|Xetrov72001637|plscr2	8.40311	2.06173	0.565706	3.64452	0.000267887	0.00304122
Xetrov72016816|Xetrov72016816|unnamed	12.0355	1.81847	0.499054	3.64384	0.0002686	0.00304642
Xetrov72007857|Xetrov72007857	36.9362	1.5389	0.422338	3.64378	0.000268668	0.00304642
Xetrov72043649|Xetrov72043649	14.646	2.09228	0.574963	3.63899	0.000273713	0.00309806
Xetrov72003432|Xetrov72003432|slc34a3	8.66232	1.8313	0.503244	3.63898	0.000273716	0.00309806
Xetrov72021248|Xetrov72021248	55.8763	1.89086	0.519601	3.63905	0.000273641	0.00309806
Xetrov72028238|Xetrov72028238	6.67033	1.75332	0.482415	3.63446	0.000278559	0.00314155
Xetrov72035767|Xetrov72035767	29.7819	1.93492	0.53238	3.63448	0.000278546	0.00314155
Xetrov72018291|Xetrov72018291	26.0364	2.12807	0.586561	3.62805	0.000285571	0.00321293
Xetrov72021812|Xetrov72021812	17.682	1.50615	0.415164	3.62784	0.0002858	0.00321359
Xetrov72011539|Xetrov72011539	26.5442	1.48344	0.408944	3.62749	0.000286192	0.00321607
Xetrov72032090|Xetrov72032090	4.36058	2.144	0.591128	3.62696	0.000286779	0.00321883
Xetrov72005126|Xetrov72005126|tgfb1i1	9.02449	2.16382	0.596799	3.62572	0.000288159	0.00323239
Xetrov72004919|Xetrov72004919	17.4716	1.65803	0.45764	3.623	0.000291201	0.0032607
Xetrov72011650|Xetrov72011650	3.15234	2.15783	0.595584	3.62304	0.000291159	0.0032607
Xetrov72020282|Xetrov72020282|katnal2	327.067	1.01354	0.280052	3.6191	0.000295625	0.00330668
Xetrov72005653|Xetrov72005653|prss29	74.1322	1.25232	0.346035	3.61907	0.000295659	0.00330668
Xetrov72043518|Xetrov72043518	35.5598	1.17044	0.323462	3.61847	0.000296346	0.00330847
Xetrov72012876|Xetrov72012876|c5	174.122	1.65005	0.456407	3.6153	0.000299997	0.00333539
Xetrov72042318|Xetrov72042318	2.20151	2.15216	0.595279	3.61537	0.000299916	0.00333539
Xetrov72043082|Xetrov72043082	48.0727	1.34365	0.371719	3.61469	0.000300702	0.00334125
Xetrov72019649|Xetrov72019649	57.0391	1.46161	0.404589	3.61259	0.000303159	0.00336458
Xetrov72023652|Xetrov72023652	178.73	1.22286	0.338676	3.6107	0.000305369	0.00338712
Xetrov72014227|Xetrov72014227|fhl1	11.8371	1.84776	0.51181	3.61025	0.000305901	0.00339101
Xetrov72042755|Xetrov72042755	4.71471	1.86148	0.515664	3.60986	0.000306359	0.0033941
Xetrov72039058|Xetrov72039058|rgma	445.966	1.06905	0.296213	3.60906	0.000307307	0.0034026
Xetrov72010206|Xetrov72010206|dmbx1	275.103	1.44796	0.402042	3.60152	0.000316367	0.00348856
Xetrov72037788|Xetrov72037788|lamb1	3379.98	1.58505	0.440154	3.60114	0.000316827	0.00349158
Xetrov72035294|Xetrov72035294	16.7866	1.70771	0.474398	3.59973	0.000318544	0.00350641
Xetrov72008802|Xetrov72008802|gpr56	88.7056	1.48379	0.412213	3.59956	0.000318751	0.00350664
Xetrov72020704|Xetrov72020704|cd34	9.52863	1.72207	0.478736	3.59711	0.000321768	0.00353157
Xetrov72017770|Xetrov72017770|tmem98	13.7397	1.33992	0.372718	3.59499	0.000324405	0.00355637
Xetrov72040836|Xetrov72040836|dgki	6.14405	1.964	0.546849	3.59148	0.000328804	0.00360101
Xetrov72040814|Xetrov72040814|rergl	8.57746	1.75632	0.48903	3.59144	0.000328859	0.00360101
Xetrov72001349|Xetrov72001349|hao1	909.03	1.40629	0.391611	3.59103	0.000329373	0.00360454
Xetrov72006623|Xetrov72006623	7.33739	1.67362	0.466121	3.59053	0.000330006	0.00360937
Xetrov72010358|Xetrov72010358|dbx1	22.267	1.54024	0.429286	3.58792	0.000333326	0.00363934
Xetrov72007359|Xetrov72007359	7.11811	2.09926	0.585087	3.58795	0.00033329	0.00363934
Xetrov72031305|Xetrov72031305|msra.2	122.019	1.13795	0.317294	3.58641	0.00033526	0.00365622
Xetrov72030212|Xetrov72030212|gabra5	1.54401	2.12859	0.593768	3.58488	0.000337235	0.00367361
Xetrov72022200|Xetrov72022200|yjefn3	4.08136	1.90529	0.53148	3.58487	0.000337245	0.00367361
Xetrov72042385|Xetrov72042385	6.78378	1.87479	0.523336	3.58238	0.000340474	0.00370236
Xetrov72036532|Xetrov72036532	45.338	1.64775	0.460312	3.57964	0.000344065	0.00373925
Xetrov72025601|Xetrov72025601|gpr162	1.92235	2.13042	0.595346	3.57846	0.00034562	0.0037499
Xetrov72010843|Xetrov72010843	40.5362	1.3653	0.382012	3.57398	0.000351602	0.00380771
Xetrov72022803|Xetrov72022803	28.8931	1.83761	0.514579	3.57108	0.000355508	0.00383924
Xetrov72037269|Xetrov72037269	17.9788	1.38012	0.386613	3.56979	0.000357273	0.00385609
Xetrov72042007|Xetrov72042007	1.25455	2.06627	0.579172	3.56763	0.00036022	0.00388122
Xetrov72022052|Xetrov72022052	10.4204	2.01847	0.566037	3.56597	0.000362515	0.00390372
Xetrov72037687|Xetrov72037687|reln	13.0947	1.49499	0.419285	3.56557	0.000363063	0.00390739
Xetrov72001924|Xetrov72001924|tcf21	2.78099	2.10702	0.59105	3.56488	0.00036403	0.00391332
Xetrov72042534|Xetrov72042534	1.57865	2.12108	0.595053	3.56452	0.000364523	0.00391416
Xetrov72019555|Xetrov72019555|c19orf26	86.8273	1.12497	0.315745	3.56291	0.000366769	0.00393378
Xetrov72021850|Xetrov72021850|tmem119	24.3299	1.91837	0.538722	3.56097	0.000369487	0.00395618
Xetrov72008118|Xetrov72008118	26.016	1.18153	0.331847	3.56047	0.00037019	0.00396146
Xetrov72018307|Xetrov72018307|a2ml1	111.762	1.75707	0.493564	3.55996	0.000370912	0.00396693
Xetrov72043464|Xetrov72043464	2.63622	2.08027	0.585137	3.55519	0.00037771	0.00403276
Xetrov72038274|Xetrov72038274|unc5a	23.8248	1.55849	0.438356	3.5553	0.000377545	0.00403276
Xetrov72036504|Xetrov72036504|hcn4	7.21712	2.00466	0.563938	3.55476	0.000378327	0.00403706
Xetrov72023714|Xetrov72023714	17.2226	1.63189	0.45926	3.55329	0.000380441	0.00405732
Xetrov72033979|Xetrov72033979|map3k3	14.7496	1.72194	0.484786	3.55196	0.000382368	0.00407326
Xetrov72011226|Xetrov72011226|mgp	2.74573	2.08861	0.588603	3.54842	0.000387548	0.00412144
Xetrov72028791|Xetrov72028791|lmo7	804.475	1.15685	0.32619	3.54656	0.000390299	0.00414602
Xetrov72024981|Xetrov72024981|slc27a3	21.4037	1.59205	0.449007	3.54572	0.000391546	0.00415563
Xetrov72043514|Xetrov72043514	59.1394	1.36955	0.386263	3.54565	0.000391645	0.00415563
Xetrov72023543|Xetrov72023543	16.0769	1.33448	0.376452	3.54488	0.000392792	0.00416545
Xetrov72019781|Xetrov72019781|pde8b	54.4104	1.51271	0.426886	3.54359	0.000394721	0.0041812
Xetrov72016015|Xetrov72016015	5.2655	2.06108	0.581624	3.54367	0.000394595	0.0041812
Xetrov72035440|Xetrov72035440	11.7909	1.73647	0.490294	3.5417	0.000397559	0.00420889
Xetrov72012094|Xetrov72012094	4.34332	2.09501	0.591648	3.54097	0.00039866	0.00421818
Xetrov72018820|Xetrov72018820|prr14l	459.143	1.10029	0.310821	3.53994	0.000400223	0.00423234
Xetrov72030129|Xetrov72030129|fuca1	197.233	1.14618	0.323944	3.5382	0.000402868	0.00425553
Xetrov72002992|Xetrov72002992	3.56048	2.03838	0.576749	3.53425	0.000408932	0.00431717
Xetrov72032248|Xetrov72032248	10.1711	1.45386	0.411396	3.53395	0.000409395	0.00431963
Xetrov72001455|Xetrov72001455|unnamed	155.648	2.09187	0.592461	3.53082	0.000414278	0.00435895
Xetrov72042893|Xetrov72042893|xa-1	4.91823	2.06416	0.58495	3.52879	0.000417465	0.00438878
Xetrov72042579|Xetrov72042579	2.11566	2.08268	0.590705	3.52576	0.000422276	0.00443319
Xetrov72000816|Xetrov72000816|bai3	8.22218	1.47786	0.419302	3.52457	0.000424165	0.00444957
Xetrov72020387|Xetrov72020387|slc41a1	26.1845	1.27348	0.361324	3.52448	0.000424309	0.00444957
Xetrov72033171|Xetrov72033171|myom1	30.3107	1.81466	0.515042	3.52331	0.000426185	0.00446598
Xetrov72038357|Xetrov72038357|slc6a15	36.8874	1.56649	0.444837	3.52148	0.000429145	0.00448531
Xetrov72020536|Xetrov72020536|gtpbp3	23.7323	1.27472	0.362068	3.52067	0.000430466	0.00449661
Xetrov72019451|Xetrov72019451|eef2.2	51.4471	1.15469	0.328204	3.51821	0.000434466	0.00452835
Xetrov72006857|Xetrov72006857	8.11682	1.65363	0.470151	3.51724	0.000436064	0.00453999
Xetrov72032426|Xetrov72032426	1.1709	2.06168	0.586659	3.51427	0.000440966	0.00458054
Xetrov72037177|Xetrov72037177	5.33184	1.89235	0.539379	3.50838	0.000450836	0.00466798
Xetrov72027941|Xetrov72027941	76.1238	1.15043	0.328132	3.50599	0.000454915	0.00470504
Xetrov72040922|Xetrov72040922|nodal3.2	7.80285	2.03584	0.580712	3.50576	0.000455299	0.00470643
Xetrov72041983|Xetrov72041983	7.89523	1.91336	0.545833	3.50539	0.000455937	0.00470785
Xetrov72002551|Xetrov72002551	1.90321	2.08868	0.595824	3.50553	0.000455693	0.00470785
Xetrov72029538|Xetrov72029538|sh2b2	80.2008	1.02885	0.293575	3.50457	0.000457353	0.00471729
Xetrov72005651|Xetrov72005651	3.66253	2.08825	0.596594	3.50029	0.000464758	0.00478475
Xetrov72005138|Xetrov72005138|chrna7	5.34814	1.82816	0.522687	3.49761	0.00046944	0.00481822
Xetrov72010901|Xetrov72010901|crp.3	2.31327	2.06347	0.590458	3.49469	0.000474611	0.00486599
Xetrov72005402|Xetrov72005402	28.4032	1.90033	0.544121	3.49248	0.000478565	0.00489587
Xetrov72018158|Xetrov72018158	3.29394	2.0695	0.592893	3.49052	0.000482088	0.00492389
Xetrov72020787|Xetrov72020787|fam113a	94.0007	1.3142	0.376576	3.48987	0.000483253	0.00493311
Xetrov72003967|Xetrov72003967	31.9436	1.74818	0.501978	3.48257	0.000496617	0.00506131
Xetrov72005546|Xetrov72005546	6.65887	1.97411	0.567061	3.4813	0.000498982	0.00507991
Xetrov72019920|Xetrov72019920|map9	94.9365	1.29449	0.371868	3.48104	0.000499467	0.00508202
Xetrov72020069|Xetrov72020069|ggt1	1276.29	1.50394	0.432324	3.47873	0.000503792	0.00512057
Xetrov72029169|Xetrov72029169|scube1	42.7216	1.44858	0.416507	3.47792	0.000505326	0.00512786
Xetrov72023170|Xetrov72023170	22.4586	1.39882	0.402424	3.47598	0.000508995	0.00516231
Xetrov72037272|Xetrov72037272|znf268	48.2082	1.08704	0.312883	3.47427	0.000512245	0.00519133
Xetrov72004046|Xetrov72004046	4.1038	2.07417	0.597024	3.47419	0.000512407	0.00519133
Xetrov72023539|Xetrov72023539	4.07746	1.85667	0.534494	3.4737	0.000513335	0.00519793
Xetrov72000969|Xetrov72000969	6335.25	1.28815	0.371115	3.47103	0.000518474	0.0052387
Xetrov72020283|Xetrov72020283|hcn1	2.27021	2.06836	0.595888	3.47105	0.000518436	0.0052387
Xetrov72022817|Xetrov72022817	23.9666	1.30048	0.374648	3.4712	0.000518139	0.0052387
Xetrov72034843|Xetrov72034843|ca8	6.76471	1.70569	0.491617	3.46954	0.000521352	0.00526177
Xetrov72022984|Xetrov72022984|cmtm5	40.941	1.14139	0.328985	3.46941	0.000521595	0.00526177
Xetrov72006686|Xetrov72006686	15.0258	1.35425	0.390567	3.46739	0.000525532	0.00529581
Xetrov72029308|Xetrov72029308|dscam	37.3163	1.27805	0.368846	3.46499	0.000530242	0.00533186
Xetrov72009475|Xetrov72009475	7.71743	1.7581	0.507653	3.46319	0.000533811	0.00536202
Xetrov72012973|Xetrov72012973	9.81525	1.95389	0.564282	3.46261	0.000534964	0.00537074
Xetrov72002364|Xetrov72002364	1.94701	2.0615	0.595704	3.46061	0.000538956	0.00540218
Xetrov72025376|Xetrov72025376|dixdc1	3.88978	2.02036	0.584406	3.45712	0.000545981	0.00546097
Xetrov72033705|Xetrov72033705	37.2897	1.47228	0.426034	3.45579	0.000548675	0.00548209
Xetrov72019580|Xetrov72019580|tgm1	7.63565	1.91786	0.555144	3.45471	0.000550882	0.00550123
Xetrov72025940|Xetrov72025940	29.0712	1.36104	0.394249	3.45223	0.000555971	0.00554617
Xetrov72000862|Xetrov72000862|epha7	35.5347	1.96039	0.568098	3.45079	0.00055895	0.00557293
Xetrov72030702|Xetrov72030702|myo18a	60.5754	1.02254	0.296479	3.44894	0.000562788	0.00560823
Xetrov72010500|Xetrov72010500|ctsw	6.84968	1.52961	0.444153	3.44388	0.000573435	0.00570829
Xetrov72032509|Xetrov72032509|rabl3	7.32284	1.68832	0.490588	3.44143	0.000578646	0.00575712
Xetrov72037719|Xetrov72037719|ptprz1	4.86036	2.05382	0.596869	3.44099	0.000579587	0.00576343
Xetrov72035318|Xetrov72035318	392.056	1.2591	0.365972	3.44043	0.000580786	0.00577231
Xetrov72023342|Xetrov72023342	17.1469	1.20144	0.349261	3.43994	0.000581849	0.00577983
Xetrov72000622|Xetrov72000622|nlgn1	3.23747	1.85555	0.539963	3.43644	0.000589415	0.00584881
Xetrov72034569|Xetrov72034569|sfrp4	6.22144	1.82885	0.532494	3.4345	0.000593643	0.00588457
Xetrov72035066|Xetrov72035066	18.8188	1.82679	0.532099	3.43317	0.000596564	0.0059073
Xetrov72016328|Xetrov72016328	1.34245	2.04155	0.59478	3.43244	0.00059817	0.00592009
Xetrov72038674|Xetrov72038674|unnamed	660.379	1.13946	0.33221	3.42995	0.000603697	0.00596226
Xetrov72021276|Xetrov72021276	20.5851	1.38246	0.403161	3.42906	0.000605675	0.00597866
Xetrov72037337|Xetrov72037337|creb3l3	1.89229	2.02149	0.589617	3.42849	0.000606957	0.00598818
Xetrov72028729|Xetrov72028729|myh15	3.59438	1.96113	0.572118	3.42785	0.000608379	0.00599625
Xetrov72016633|Xetrov72016633|lama5	2678.83	1.41794	0.413653	3.42784	0.000608412	0.00599625
Xetrov72011948|Xetrov72011948	3.30495	2.04532	0.596846	3.42688	0.000610561	0.00601428
Xetrov72024967|Xetrov72024967|prdm16	10.0367	1.90914	0.558145	3.4205	0.000625055	0.00612695
Xetrov72008928|Xetrov72008928|rhpn2	980.553	1.09125	0.319028	3.42053	0.000624986	0.00612695
Xetrov72008516|Xetrov72008516	140.149	1.50264	0.439763	3.41693	0.000633308	0.00619943
Xetrov72025562|Xetrov72025562	92.7641	1.09781	0.321333	3.41642	0.000634514	0.00620158
Xetrov72003350|Xetrov72003350	1206.43	1.54217	0.451382	3.41654	0.000634226	0.00620158
Xetrov72025631|Xetrov72025631|rnf207	8.11189	1.71882	0.503208	3.41572	0.000636131	0.00621415
Xetrov72039229|Xetrov72039229|prkar2b	108.197	1.40939	0.412675	3.41525	0.000637245	0.00622181
Xetrov72018436|Xetrov72018436	1.65684	2.03274	0.595448	3.4138	0.000640642	0.00625173
Xetrov72010118|Xetrov72010118|unnamed	14.6494	1.30476	0.383016	3.40654	0.000657909	0.00640365
Xetrov72025209|Xetrov72025209|myos	173.588	1.73016	0.508149	3.40483	0.000662045	0.00643726
Xetrov72020380|Xetrov72020380|slc7a8	1345.96	1.26855	0.372928	3.4016	0.000669924	0.00650379
Xetrov72004414|Xetrov72004414|srebf1	16.7756	1.0566	0.310737	3.4003	0.000673113	0.00653138
Xetrov72039144|Xetrov72039144|plin1	1.95724	2.01146	0.591743	3.39921	0.00067581	0.0065508
Xetrov72033544|Xetrov72033544	15.2378	1.2465	0.36694	3.39701	0.000681254	0.00659678
Xetrov72012132|Xetrov72012132	6.93462	1.72526	0.508065	3.39574	0.000684435	0.00661399
Xetrov72013088|Xetrov72013088|lrfn1	11.9186	1.75264	0.516228	3.39509	0.000686065	0.00662633
Xetrov72025686|Xetrov72025686|slc43a1	1202.7	1.03829	0.305961	3.39355	0.000689935	0.00665347
Xetrov72007997|Xetrov72007997|tulp1	65.9967	1.60824	0.473905	3.39359	0.000689841	0.00665347
Xetrov72027211|Xetrov72027211|cyhr1	14.2704	1.36629	0.402696	3.39285	0.000691707	0.00666033
Xetrov72017912|Xetrov72017912	54.3619	1.41088	0.415825	3.39296	0.000691405	0.00666033
Xetrov72011441|Xetrov72011441	10.1366	1.98824	0.586115	3.39223	0.000693252	0.00667101
Xetrov72023587|Xetrov72023587	1.83092	1.97485	0.582224	3.39191	0.000694083	0.00667297
Xetrov72028042|Xetrov72028042	13.6611	1.39025	0.409971	3.3911	0.000696127	0.00668921
Xetrov72015532|Xetrov72015532	7.05014	1.78888	0.527627	3.39043	0.000697833	0.00669877
Xetrov72023364|Xetrov72023364	8.39356	1.72812	0.509742	3.39019	0.000698452	0.0067013
Xetrov72042978|Xetrov72042978	21.6004	1.54379	0.455604	3.38845	0.0007029	0.00674054
Xetrov72029976|Xetrov72029976|bivm	7.35833	1.8994	0.56077	3.38712	0.000706312	0.00676751
Xetrov72014630|Xetrov72014630	145.515	1.22863	0.362773	3.38678	0.000707188	0.00677131
Xetrov72029075|Xetrov72029075|fam160a2	23.801	1.33643	0.394833	3.38479	0.00071232	0.00680661
Xetrov72009427|Xetrov72009427|unnamed	806.865	1.1136	0.329078	3.38399	0.000714398	0.006823
Xetrov72028453|Xetrov72028453	4.28291	1.95466	0.577947	3.38208	0.000719398	0.00686032
Xetrov72035329|Xetrov72035329	18.4604	1.66437	0.492596	3.37878	0.000728094	0.00692922
Xetrov72021699|Xetrov72021699|sgtb	22.1325	1.57786	0.467559	3.37467	0.00073903	0.00701557
Xetrov72042393|Xetrov72042393|adamts12	2.51282	2.00043	0.592869	3.37415	0.000740451	0.00702552
Xetrov72009009|Xetrov72009009|mmp2	6.70985	2.01071	0.596208	3.37251	0.000744876	0.00706351
Xetrov72020929|Xetrov72020929|msr1	5.22076	1.99081	0.590416	3.37187	0.000746587	0.00706982
Xetrov72031875|Xetrov72031875	50.1357	1.08381	0.321428	3.37186	0.000746621	0.00706982
Xetrov72036061|Xetrov72036061	4.06486	1.96346	0.582721	3.36947	0.00075314	0.00712438
Xetrov72024130|Xetrov72024130	32.2427	2.0117	0.597492	3.36691	0.000760145	0.00718703
Xetrov72035341|Xetrov72035341	182.375	1.08616	0.322734	3.36551	0.000764033	0.00721655
Xetrov72013908|Xetrov72013908|foxa1	1755.7	1.03209	0.306829	3.36375	0.000768917	0.00725177
Xetrov72042847|Xetrov72042847	6.18896	1.85598	0.551743	3.36385	0.000768619	0.00725177
Xetrov72002457|Xetrov72002457	15.5952	1.79852	0.535369	3.35939	0.000781139	0.00734971
Xetrov72005007|Xetrov72005007|fzd5	11.7581	1.44108	0.428996	3.35919	0.000781726	0.00735049
Xetrov72007631|Xetrov72007631	2.02034	2.0024	0.596249	3.35833	0.000784159	0.00736825
Xetrov72000005|Xetrov72000005|syne1	56.772	1.60892	0.479121	3.35807	0.000784893	0.00736825
Xetrov72014827|Xetrov72014827|prrt1	36.4077	1.46227	0.43546	3.35798	0.000785131	0.00736825
Xetrov72031546|Xetrov72031546	2.98663	1.99633	0.594818	3.3562	0.000790204	0.0074117
Xetrov72034592|Xetrov72034592	22.3977	1.32155	0.394214	3.35237	0.000801225	0.00749641
Xetrov72036486|Xetrov72036486	1.65636	1.93023	0.576073	3.35067	0.000806173	0.00753896
Xetrov72032931|Xetrov72032931	19.0258	1.19928	0.357944	3.35047	0.000806736	0.00754048
Xetrov72026457|Xetrov72026457	5.96574	1.68527	0.503375	3.34794	0.000814158	0.00759154
Xetrov72000796|Xetrov72000796|tbx18	9.45458	1.56035	0.466127	3.34749	0.000815476	0.00759954
Xetrov72029060|Xetrov72029060|tubgcp5	176.185	1.08799	0.325057	3.34708	0.000816664	0.00760309
Xetrov72003609|Xetrov72003609	5.02387	1.99207	0.5953	3.34632	0.000818905	0.00762019
Xetrov72002900|Xetrov72002900	6.57811	1.65058	0.493451	3.34498	0.000822876	0.00764203
Xetrov72015471|Xetrov72015471	35.0831	1.44047	0.430696	3.34452	0.000824241	0.00765094
Xetrov72030122|Xetrov72030122	6.23374	1.93549	0.579365	3.3407	0.00083567	0.00773416
Xetrov72024020|Xetrov72024020|cers4	9.91359	1.60478	0.48052	3.33967	0.000838769	0.00775789
Xetrov72035897|Xetrov72035897	2.5121	1.97195	0.590753	3.33802	0.000843772	0.00779382
Xetrov72034126|Xetrov72034126|entpd3	21.0882	1.38195	0.414097	3.33725	0.000846115	0.00781163
Xetrov72032428|Xetrov72032428	381.393	1.32705	0.398051	3.33387	0.000856469	0.00789947
Xetrov72026993|Xetrov72026993	2.52783	1.86276	0.559277	3.33066	0.000866402	0.00798327
Xetrov72037598|Xetrov72037598	5.12453	1.79036	0.537719	3.32954	0.000869886	0.00800755
Xetrov72001128|Xetrov72001128|foxa2	568.068	1.31368	0.394549	3.32957	0.000869809	0.00800755
Xetrov72031998|Xetrov72031998	34.0986	1.32169	0.397094	3.32841	0.000873424	0.00803619
Xetrov72042518|Xetrov72042518	13.0323	1.98653	0.596995	3.32754	0.00087616	0.00805742
Xetrov72002742|Xetrov72002742	3.98644	1.86946	0.561911	3.32697	0.000877964	0.00806613
Xetrov72029602|Xetrov72029602|kcnq4	185.689	1.28861	0.38773	3.32348	0.000889033	0.00815168
Xetrov72004624|Xetrov72004624|c2orf67	36.2689	1.36204	0.410424	3.31861	0.000904665	0.00826709
Xetrov72023944|Xetrov72023944	3.6626	1.97942	0.596656	3.31752	0.00090819	0.00829527
Xetrov72028470|Xetrov72028470|gcgr	1.9271	1.96008	0.591217	3.31534	0.000915329	0.00834026
Xetrov72014309|Xetrov72014309|nkx2-1	4.36025	1.68464	0.508118	3.31545	0.000914956	0.00834026
Xetrov72021097|Xetrov72021097	10.5637	1.65429	0.499019	3.31509	0.000916151	0.00834371
Xetrov72043386|Xetrov72043386	8.56262	1.96766	0.593865	3.31332	0.000921969	0.00838858
Xetrov72010125|Xetrov72010125	1.66413	1.97281	0.595504	3.31284	0.000923522	0.0083946
Xetrov72038380|Xetrov72038380|sema3e	1.90137	1.97047	0.595127	3.311	0.00092963	0.00844198
Xetrov72032818|Xetrov72032818	2.19972	1.95928	0.591896	3.31018	0.000932354	0.00845855
Xetrov72035785|Xetrov72035785|reck	258.178	1.26568	0.382397	3.30986	0.000933415	0.0084641
Xetrov72035107|Xetrov72035107	3.26055	1.85587	0.560813	3.30925	0.000935448	0.00847845
Xetrov72000020|Xetrov72000020	12.506	1.46662	0.443678	3.3056	0.000947736	0.00857332
Xetrov72042272|Xetrov72042272	7.63156	1.66338	0.504047	3.30005	0.000966688	0.00871964
Xetrov72023380|Xetrov72023380	1.32634	1.87389	0.567919	3.29957	0.000968332	0.0087261
Xetrov72028613|Xetrov72028613	6.23982	1.71318	0.519244	3.29938	0.000968997	0.00872793
Xetrov72013709|Xetrov72013709|pip5kl1	13.9663	1.63679	0.49675	3.29499	0.000984238	0.00884828
Xetrov72033704|Xetrov72033704	12.284	1.35427	0.411067	3.29452	0.000985903	0.00885707
Xetrov72009106|Xetrov72009106|itfg1	27.008	1.40214	0.425609	3.29445	0.000986156	0.00885707
Xetrov72006127|Xetrov72006127|socs1	83.3246	1.58244	0.480359	3.29429	0.000986718	0.00885789
Xetrov72032937|Xetrov72032937	151.066	1.21117	0.367781	3.29319	0.000990592	0.0088842
Xetrov72036307|Xetrov72036307	12.9283	1.39413	0.423413	3.29261	0.000992626	0.0088982
Xetrov72020628|Xetrov72020628|palm2	6.64842	1.41891	0.431167	3.29085	0.000998844	0.00893693
Xetrov72028600|Xetrov72028600|dnhd1	20.363	1.07771	0.327931	3.28638	0.00101484	0.00906514
Xetrov72037493|Xetrov72037493	4.4498	1.8766	0.571243	3.28512	0.00101938	0.00909477
Xetrov72018326|Xetrov72018326	9.92308	1.62838	0.495861	3.28395	0.00102362	0.00912829
Xetrov72033075|Xetrov72033075|tg	4.55469	1.8976	0.577906	3.28357	0.00102501	0.00913628
Xetrov72035000|Xetrov72035000|ptpla	4.76118	1.9468	0.593479	3.28032	0.0010369	0.0092328
Xetrov72013406|Xetrov72013406|traf3	16.8371	1.16167	0.354162	3.28005	0.00103787	0.00923347
Xetrov72012270|Xetrov72012270	52.262	1.69723	0.517566	3.27926	0.0010408	0.00925513
Xetrov72004671|Xetrov72004671|iqca1	35.326	1.80111	0.549345	3.27865	0.00104304	0.00925756
Xetrov72017962|Xetrov72017962	5.68566	1.54194	0.470341	3.27834	0.00104421	0.0092636
Xetrov72011535|Xetrov72011535|sec16b	7.71112	1.81385	0.553621	3.27635	0.0010516	0.00931159
Xetrov72028803|Xetrov72028803|col2a1	15.4965	1.76361	0.539512	3.2689	0.00107965	0.00951523
Xetrov72043583|Xetrov72043583	1491.38	1.27544	0.391072	3.2614	0.00110864	0.00975251
Xetrov72036309|Xetrov72036309	1.28357	1.8445	0.565994	3.25888	0.00111854	0.0098258
Xetrov72016245|Xetrov72016245|ldlrad2	26.3769	1.52498	0.468261	3.25668	0.00112722	0.00988825
Xetrov72010077|Xetrov72010077|b3galt2	2.42293	1.93955	0.595943	3.25459	0.00113558	0.00995227
Xetrov72029839|Xetrov72029839	4.40882	1.76868	0.543594	3.25369	0.00113918	0.00997577
Xetrov72041670|Xetrov72041670	21.6247	1.48062	0.455065	3.25365	0.00113932	0.00997577
Xetrov72032470|Xetrov72032470|cnga4	34.8535	1.57389	0.483766	3.2534	0.00114031	0.00997982
