# Supplementary material for: Transcriptomics of dorso-ventral axis determination in Xenopus tropicalis
Source: Dev Biol. 2018 Jul 15;439(2):69–79. doi: 10.1016/j.ydbio.2018.04.022 (PMC5971218; doi:10.1016/j.ydbio.2018.04.022)
Supplement: Supplementary file 3 — Supplementary materialTable S3. Upregulated genes in UV-treated embryos at gastrula stage. The list includes genes with transcriptional fold changes ≥ 2 (FDR ≤ 1%). [file mmc7.xlsx]

## Sheet: Sheet1
Transcriptional comparison between LiCl- and UV-treated embryos at mid-gastrula stage (stage 11.5)
Genes up-regulated in UV-treated embryos
Differential analysis using DESeq2
Transcriptional fold changes ≥2 with FDR (padj) ≤1%)
Gene	baseMean	log2FoldChange	lfcSE	stat	pvalue	padj
Xetrov72013731|Xetrov72013731|olfm4	1445.54	-3.11072	0.236762	-13.1386	1.97874e-39	1.86338e-35
Xetrov72034206|Xetrov72034206|tfap2a	14475.1	-2.48894	0.222459	-11.1883	4.65057e-29	1.09486e-25
Xetrov72039428|Xetrov72039428|wnt8a	5500.65	-3.1396	0.293883	-10.6832	1.22054e-26	2.08979e-23
Xetrov72032930|Xetrov72032930	166.284	-3.53896	0.342565	-10.3308	5.11546e-25	7.41112e-22
Xetrov72037431|Xetrov72037431|ndel1	210.017	-1.47967	0.143713	-10.296	7.34312e-25	9.22002e-22
Xetrov72030238|Xetrov72030238|klf5	1981.8	-2.40808	0.234904	-10.2513	1.16707e-24	1.29298e-21
Xetrov72022004|Xetrov72022004	1692.69	-3.65396	0.35757	-10.2189	1.63245e-24	1.70809e-21
Xetrov72043094|Xetrov72043094|slc17a9	317.043	-2.0603	0.20241	-10.1789	2.46439e-24	2.44286e-21
Xetrov72027348|Xetrov72027348|LOC100495414	1105.9	-2.18962	0.215348	-10.1678	2.76019e-24	2.4755e-21
Xetrov72040301|Xetrov72040301|atp6v1f	208.071	-2.23611	0.21992	-10.1678	2.75996e-24	2.4755e-21
Xetrov72018049|Xetrov72018049	80.6317	-2.17814	0.214383	-10.16	2.98987e-24	2.5596e-21
Xetrov72013980|Xetrov72013980|bmp4	4801.07	-1.25354	0.12358	-10.1436	3.53966e-24	2.7738e-21
Xetrov72017149|Xetrov72017149|fam83d	318.271	-1.94473	0.192263	-10.1149	4.74286e-24	3.43566e-21
Xetrov72026085|Xetrov72026085|styk1	397.55	-3.18681	0.322969	-9.86724	5.77327e-23	4.02717e-20
Xetrov72017350|Xetrov72017350|tfap2c	19634.3	-2.41955	0.245993	-9.83586	7.8889e-23	5.30642e-20
Xetrov72001125|Xetrov72001125|t	10361.2	-1.12037	0.11692	-9.58242	9.47994e-22	5.57954e-19
Xetrov72029880|Xetrov72029880|krt5.7	14133.1	-3.23388	0.343003	-9.42813	4.17478e-21	2.38266e-18
Xetrov72003648|Xetrov72003648|gabpb2	2929.22	-1.46306	0.155921	-9.38337	6.38948e-21	3.25242e-18
Xetrov72006138|Xetrov72006138|hes6.1	5062.75	-2.00358	0.215788	-9.28496	1.61772e-20	8.01791e-18
Xetrov72034773|Xetrov72034773|dlx5	4175.75	-3.2005	0.345507	-9.26321	1.98372e-20	9.57982e-18
Xetrov72020617|Xetrov72020617|ptger4	642.783	-2.50164	0.270145	-9.26038	2.03708e-20	9.59158e-18
Xetrov72010111|Xetrov72010111|fen1	624.694	-1.09404	0.119209	-9.1775	4.41234e-20	1.97862e-17
Xetrov72030413|Xetrov72030413|lims1	275.963	-1.49493	0.163813	-9.1258	7.12107e-20	3.04814e-17
Xetrov72021606|Xetrov72021606|pnhd	4067.34	-1.19334	0.130981	-9.11074	8.18246e-20	3.36943e-17
Xetrov72013649|Xetrov72013649|flvcr2	296	-1.45533	0.160396	-9.07338	1.15377e-19	4.62344e-17
Xetrov72001392|Xetrov72001392|vash2	50.9441	-3.09533	0.343696	-9.00602	2.1367e-19	8.04852e-17
Xetrov72021834|Xetrov72021834|gas1	1522.49	-1.42207	0.158315	-8.98255	2.64574e-19	9.77056e-17
Xetrov72010328|Xetrov72010328|sertad4	46.8975	-2.70778	0.303428	-8.92396	4.49926e-19	1.59885e-16
Xetrov72026742|Xetrov72026742|tmem45b	442.138	-2.27918	0.258547	-8.81532	1.19348e-18	4.01394e-16
Xetrov72034152|Xetrov72034152|evx1	715.149	-3.6293	0.412773	-8.79248	1.46299e-18	4.83401e-16
Xetrov72021366|Xetrov72021366|slc35d2	207.866	-2.46467	0.281093	-8.76818	1.8158e-18	5.79639e-16
Xetrov72000818|Xetrov72000818|sptlc3	244.044	-2.82858	0.334218	-8.46328	2.59968e-17	7.62081e-15
Xetrov72034934|Xetrov72034934|bambi	10747.8	-2.0894	0.248218	-8.41761	3.84235e-17	1.0801e-14
Xetrov72016951|Xetrov72016951|krt12	5289.68	-2.84816	0.339805	-8.38174	5.21488e-17	1.42343e-14
Xetrov72003469|Xetrov72003469|bspry	935.411	-3.72953	0.448359	-8.31819	8.93165e-17	2.36928e-14
Xetrov72029688|Xetrov72029688|grhl3	10042.9	-2.27133	0.273252	-8.31222	9.39289e-17	2.42337e-14
Xetrov72002596|Xetrov72002596	24.119	-4.31871	0.521896	-8.27505	1.28405e-16	3.2245e-14
Xetrov72014027|Xetrov72014027|rnf128	446.026	-1.33401	0.162461	-8.21125	2.18895e-16	5.28547e-14
Xetrov72018107|Xetrov72018107|krt	27308.9	-3.05303	0.371911	-8.20903	2.22974e-16	5.31582e-14
Xetrov72021147|Xetrov72021147|smad7	601.229	-2.11473	0.258064	-8.19461	2.51412e-16	5.87225e-14
Xetrov72000684|Xetrov72000684|grhl1	797.986	-2.87928	0.351386	-8.19406	2.5255e-16	5.87225e-14
Xetrov72039865|Xetrov72039865|msx2	1215.03	-3.1355	0.38421	-8.16089	3.32562e-16	7.54635e-14
Xetrov72014892|Xetrov72014892|vgll1	118.404	-3.31107	0.406495	-8.14542	3.7798e-16	8.47486e-14
Xetrov72006474|Xetrov72006474|ap1s3	360.874	-2.4336	0.301547	-8.07036	7.00926e-16	1.55309e-13
Xetrov72007776|Xetrov72007776	455.41	-2.34504	0.294362	-7.96651	1.63222e-15	3.37816e-13
Xetrov72029606|Xetrov72029606|elf1	775.491	-2.79612	0.351065	-7.96468	1.65654e-15	3.39123e-13
Xetrov72020426|Xetrov72020426|ugt3a2	2898.8	-3.19707	0.404353	-7.90661	2.64488e-15	5.13543e-13
Xetrov72018069|Xetrov72018069|syngr2	38.0498	-2.59693	0.329523	-7.88089	3.25047e-15	6.12676e-13
Xetrov72032929|Xetrov72032929	42.462	-3.53407	0.448441	-7.8808	3.25303e-15	6.12676e-13
Xetrov72016136|Xetrov72016136|lonrf3	40.6879	-2.2881	0.290518	-7.87595	3.38156e-15	6.24395e-13
Xetrov72020138|Xetrov72020138|fzd10	2576.84	-2.47733	0.314604	-7.87444	3.42277e-15	6.25868e-13
Xetrov72010707|Xetrov72010707|mob2.1	807.214	-1.16508	0.148367	-7.8527	4.07184e-15	7.37394e-13
Xetrov72008577|Xetrov72008577|aldh1l1	1160.44	-2.85839	0.36408	-7.85099	4.12775e-15	7.40401e-13
Xetrov72034292|Xetrov72034292|fam83a	26.4669	-2.99404	0.38251	-7.82735	4.9828e-15	8.8534e-13
Xetrov72039646|Xetrov72039646|c5orf15	647.128	-2.04191	0.26096	-7.82461	5.09235e-15	8.96349e-13
Xetrov72000591|Xetrov72000591|dll1	3540.4	-1.36863	0.175948	-7.77862	7.332e-15	1.25537e-12
Xetrov72034061|Xetrov72034061|sp8	547.092	-1.93094	0.249357	-7.74366	9.65955e-15	1.59586e-12
Xetrov72043369|Xetrov72043369	134.572	-2.28483	0.295792	-7.72444	1.12344e-14	1.82404e-12
Xetrov72009488|Xetrov72009488|slc7a5	1795.9	-2.1062	0.274972	-7.65968	1.86399e-14	2.92553e-12
Xetrov72036251|Xetrov72036251	176.595	-2.34972	0.306854	-7.65746	1.89651e-14	2.95197e-12
Xetrov72021417|Xetrov72021417|xbp1	13119.6	-1.6189	0.211568	-7.6519	1.98024e-14	3.05704e-12
Xetrov72041369|Xetrov72041369	23.9389	-2.5418	0.332714	-7.63958	2.17938e-14	3.33711e-12
Xetrov72038483|Xetrov72038483|rasef	560.788	-1.70647	0.223586	-7.63227	2.30655e-14	3.47533e-12
Xetrov72010727|Xetrov72010727|cd82	175.603	-1.67259	0.21981	-7.60926	2.75671e-14	4.08563e-12
Xetrov72027391|Xetrov72027391|hes3.3	324.888	-3.45199	0.454128	-7.60135	2.93059e-14	4.27867e-12
Xetrov72033670|Xetrov72033670|fzd6	522.401	-3.0535	0.404755	-7.54406	4.55561e-14	6.45115e-12
Xetrov72041367|Xetrov72041367|unnamed	204.405	-3.60646	0.479503	-7.52125	5.42561e-14	7.48976e-12
Xetrov72005915|Xetrov72005915|unnamed	160.898	-1.75418	0.233779	-7.50357	6.2105e-14	8.415e-12
Xetrov72027542|Xetrov72027542|cnfn.1	3712.98	-1.229	0.164403	-7.47552	7.69006e-14	1.03453e-11
Xetrov72003454|Xetrov72003454|unnamed	199.184	-3.11242	0.4166	-7.47099	7.95962e-14	1.0632e-11
Xetrov72039732|Xetrov72039732|mespb	1651.87	-2.12374	0.286339	-7.41685	1.19942e-13	1.53673e-11
Xetrov72038189|Xetrov72038189	1716.46	-3.02201	0.408431	-7.39907	1.37139e-13	1.72192e-11
Xetrov72034083|Xetrov72034083|cndp1	171.735	-3.10242	0.419269	-7.3996	1.36591e-13	1.72192e-11
Xetrov72003455|Xetrov72003455	223.747	-3.48507	0.471634	-7.38935	1.47547e-13	1.81627e-11
Xetrov72014283|Xetrov72014283|unnamed	756.399	-2.17693	0.294765	-7.38529	1.52116e-13	1.86036e-11
Xetrov72025856|Xetrov72025856|trim29	1131.02	-2.86024	0.38767	-7.37804	1.60642e-13	1.93944e-11
Xetrov72009180|Xetrov72009180|faah.2	212.562	-3.66693	0.497913	-7.36459	1.77691e-13	2.11812e-11
Xetrov72035022|Xetrov72035022|unnamed	2278.87	-3.15484	0.432343	-7.29708	2.94079e-13	3.31657e-11
Xetrov72036159|Xetrov72036159|esrp1	587.171	-2.2168	0.304181	-7.28775	3.15166e-13	3.53324e-11
Xetrov72011430|Xetrov72011430|gadd45a	6763.87	-1.19255	0.163963	-7.27332	3.50755e-13	3.90895e-11
Xetrov72033063|Xetrov72033063|dsp	3575.61	-2.85399	0.393021	-7.26168	3.82322e-13	4.18643e-11
Xetrov72b000175|Xetrov72b000175|c8orf4	178.46	-2.1865	0.302332	-7.23213	4.75463e-13	5.05925e-11
Xetrov72032954|Xetrov72032954|unnamed	72.7171	-1.7924	0.249155	-7.19392	6.29576e-13	6.51508e-11
Xetrov72010954|Xetrov72010954|h1fx	2978.07	-1.3534	0.189037	-7.15942	8.1019e-13	8.293e-11
Xetrov72006199|Xetrov72006199|ag1	5233.95	-3.24041	0.454143	-7.13522	9.66302e-13	9.62928e-11
Xetrov72025654|Xetrov72025654|neurl	134.366	-2.13589	0.300347	-7.11142	1.14857e-12	1.10934e-10
Xetrov72031247|Xetrov72031247|upk1b	9451.28	-1.35736	0.191491	-7.0884	1.35672e-12	1.29708e-10
Xetrov72028867|Xetrov72028867|erbb3	260.308	-2.58358	0.365661	-7.06551	1.60032e-12	1.50702e-10
Xetrov72011194|Xetrov72011194	94.304	-2.31142	0.327656	-7.05441	1.73339e-12	1.60821e-10
Xetrov72014430|Xetrov72014430|degs3	484.364	-2.79221	0.396971	-7.03379	2.0099e-12	1.8376e-10
Xetrov72015022|Xetrov72015022|unnamed	241.329	-2.80811	0.399757	-7.02454	2.14776e-12	1.94476e-10
Xetrov72021940|Xetrov72021940|msx1	1692.38	-3.34292	0.476162	-7.02055	2.20992e-12	1.99146e-10
Xetrov72012878|Xetrov72012878|actn1	1442.22	-1.22098	0.173994	-7.01737	2.26083e-12	2.02764e-10
Xetrov72036954|Xetrov72036954|vtcn1	232.518	-3.17674	0.453705	-7.00177	2.52744e-12	2.24537e-10
Xetrov72038705|Xetrov72038705|slc22a4	1819.09	-2.3719	0.338918	-6.99846	2.58798e-12	2.28835e-10
Xetrov72000605|Xetrov72000605|dvl3	1128.18	-1.66236	0.237859	-6.98887	2.77108e-12	2.43881e-10
Xetrov72012759|Xetrov72012759	449.654	-2.69271	0.385871	-6.97828	2.98812e-12	2.6176e-10
Xetrov72029432|Xetrov72029432|ripk4	229.295	-1.18525	0.170347	-6.95786	3.45472e-12	2.98469e-10
Xetrov72011734|Xetrov72011734|gata2	14240.9	-2.00771	0.289317	-6.93948	3.93532e-12	3.33864e-10
Xetrov72029399|Xetrov72029399	164.699	-3.11126	0.451969	-6.88379	5.82824e-12	4.81443e-10
Xetrov72002242|Xetrov72002242|tp63	75.4078	-3.6037	0.523769	-6.88032	5.97188e-12	4.89019e-10
Xetrov72000894|Xetrov72000894|angel2	191.826	-1.24033	0.180351	-6.87732	6.09905e-12	4.97271e-10
Xetrov72041412|Xetrov72041412|stard10	1514.46	-1.92137	0.279577	-6.8724	6.31328e-12	5.12519e-10
Xetrov72002073|Xetrov72002073|sh3bgrl2	190.363	-1.29479	0.188561	-6.86668	6.57127e-12	5.31173e-10
Xetrov72006498|Xetrov72006498	462.799	-2.70749	0.39444	-6.86413	6.68999e-12	5.38458e-10
Xetrov72016218|Xetrov72016218|znf534	308.893	-3.49612	0.509789	-6.85797	6.98443e-12	5.59765e-10
Xetrov72037027|Xetrov72037027	300.906	-2.87089	0.420439	-6.82832	8.59164e-12	6.7705e-10
Xetrov72b000276|Xetrov72b000276|upk3a	4046.74	-1.02842	0.150887	-6.81587	9.36972e-12	7.35289e-10
Xetrov72006242|Xetrov72006242|msgn1	1268.25	-3.1936	0.472784	-6.75489	1.42947e-11	1.08999e-09
Xetrov72015207|Xetrov72015207|unnamed	483.111	-1.51427	0.224691	-6.73932	1.5913e-11	1.20363e-09
Xetrov72009072|Xetrov72009072	15803.1	-1.80558	0.267959	-6.73829	1.60258e-11	1.20732e-09
Xetrov72017868|Xetrov72017868|arf1	286.884	-1.16248	0.173353	-6.70587	2.00213e-11	1.49044e-09
Xetrov72034932|Xetrov72034932|dlx6	179.688	-3.15131	0.471905	-6.67784	2.42491e-11	1.77708e-09
Xetrov72037025|Xetrov72037025|ap1m2	149.664	-2.61704	0.392186	-6.67297	2.50671e-11	1.82284e-09
Xetrov72013920|Xetrov72013920	1509.19	-2.98871	0.448105	-6.66967	2.56385e-11	1.85721e-09
Xetrov72036953|Xetrov72036953|loc100130701	51.9491	-2.40478	0.361198	-6.6578	2.77949e-11	2.0057e-09
Xetrov72019767|Xetrov72019767|tbx3	647.23	-2.9175	0.438438	-6.65431	2.84634e-11	2.0348e-09
Xetrov72031403|Xetrov72031403|ndfip2	954.774	-1.07447	0.161477	-6.65401	2.85222e-11	2.0348e-09
Xetrov72014952|Xetrov72014952|ttc9b	34.5123	-2.52998	0.380559	-6.64807	2.96954e-11	2.1105e-09
Xetrov72005483|Xetrov72005483|sp5	1134.92	-2.79258	0.422947	-6.60267	4.03827e-11	2.82625e-09
Xetrov72009247|Xetrov72009247	198.732	-1.46026	0.221196	-6.60163	4.06665e-11	2.82625e-09
Xetrov72009945|Xetrov72009945|klf17	6557.17	-1.51915	0.23184	-6.55255	5.65625e-11	3.88795e-09
PAC:20701767	53.9282	-3.08632	0.471512	-6.54558	5.92667e-11	4.05902e-09
Xetrov72031806|Xetrov72031806|mid1ip1	69.539	-2.21496	0.338898	-6.53577	6.32833e-11	4.3184e-09
Xetrov72021223|Xetrov72021223|elovl7	2474.84	-1.89667	0.290347	-6.53243	6.47104e-11	4.39984e-09
Xetrov72011200|Xetrov72011200|rnf11	223.897	-1.01502	0.15574	-6.51737	7.15508e-11	4.83006e-09
Xetrov72043357|Xetrov72043357|pvrl4	105.362	-2.67332	0.410969	-6.50493	7.77302e-11	5.19138e-09
Xetrov72017993|Xetrov72017993|fam100b	555.496	-1.07203	0.164982	-6.49786	8.14689e-11	5.42186e-09
Xetrov72004308|Xetrov72004308|dip2a	356.148	-2.21218	0.341657	-6.47487	9.48956e-11	6.18431e-09
Xetrov72033062|Xetrov72033062|nbeal2	108.866	-2.44964	0.378671	-6.46904	9.8629e-11	6.40544e-09
Xetrov72020853|Xetrov72020853|gcnt4	75.8631	-2.67636	0.413752	-6.46851	9.89735e-11	6.40573e-09
Xetrov72017857|Xetrov72017857|dlx3	83.339	-3.08987	0.478232	-6.46102	1.04003e-10	6.70817e-09
Xetrov72041776|Xetrov72041776|b4galt3	3040.05	-1.36645	0.211813	-6.45123	1.10946e-10	7.13158e-09
Xetrov72031776|Xetrov72031776|dynlt3	29.7357	-3.46303	0.538291	-6.43339	1.2479e-10	7.96711e-09
Xetrov72005022|Xetrov72005022	744.615	-2.25216	0.350246	-6.43021	1.27424e-10	8.08047e-09
Xetrov72023029|Xetrov72023029	40.2418	-2.13224	0.332225	-6.41806	1.38022e-10	8.63625e-09
Xetrov72005788|Xetrov72005788|hoxd1	3622.57	-2.126	0.331364	-6.41592	1.39979e-10	8.72968e-09
Xetrov72003647|Xetrov72003647|vsig8	279.597	-3.36714	0.526882	-6.39068	1.65151e-10	1.01317e-08
Xetrov72031271|Xetrov72031271|tspo	1323.85	-1.63133	0.256818	-6.35208	2.12424e-10	1.27821e-08
Xetrov72011760|Xetrov72011760|elovl1	116.061	-2.09163	0.329413	-6.34955	2.15951e-10	1.29118e-08
Xetrov72008444|Xetrov72008444|rabgap1l	2341.74	-1.39302	0.219533	-6.3454	2.21849e-10	1.32225e-08
Xetrov72007505|Xetrov72007505	24.0103	-2.71695	0.42823	-6.34459	2.23016e-10	1.32501e-08
Xetrov72029876|Xetrov72029876|mfsd2a	246.389	-1.57694	0.248689	-6.34104	2.28226e-10	1.3517e-08
Xetrov72026724|Xetrov72026724|ventx3.2	1047.37	-2.06422	0.327541	-6.30216	2.93528e-10	1.72221e-08
Xetrov72000561|Xetrov72000561|myb	1359.23	-2.62356	0.416694	-6.29614	3.05152e-10	1.78485e-08
Xetrov72023338|Xetrov72023338|rbm47	295.508	-1.53267	0.243901	-6.28399	3.2999e-10	1.91277e-08
Xetrov72017537|Xetrov72017537|fam83c	553.88	-1.87264	0.298204	-6.27972	3.39193e-10	1.94767e-08
Xetrov72025347|Xetrov72025347|xarp	2501.24	-1.52668	0.243996	-6.25696	3.92547e-10	2.21354e-08
Xetrov72036708|Xetrov72036708|unnamed	72.5779	-2.63719	0.421838	-6.25167	4.06079e-10	2.28301e-08
Xetrov72032154|Xetrov72032154|rhbdl2	87.9963	-1.9019	0.3047	-6.24188	4.32346e-10	2.40911e-08
Xetrov72038749|Xetrov72038749|znf703	6842.65	-1.86256	0.298856	-6.23229	4.59665e-10	2.53881e-08
Xetrov72036727|Xetrov72036727|unnamed	1334.32	-2.59318	0.416332	-6.22864	4.705e-10	2.5835e-08
Xetrov72026530|Xetrov72026530|anxa4	2380.4	-1.61673	0.260004	-6.21811	5.03182e-10	2.74694e-08
Xetrov72024531|Xetrov72024531	17.2861	-3.43197	0.553101	-6.20497	5.47062e-10	2.97785e-08
Xetrov72027642|Xetrov72027642|LOC733709	385.092	-2.07423	0.335148	-6.18901	6.05445e-10	3.25799e-08
Xetrov72026749|Xetrov72026749|ventx1.1	7802.72	-1.86622	0.301589	-6.18796	6.09471e-10	3.27031e-08
Xetrov72021382|Xetrov72021382|ccno	1106.28	-2.5015	0.40502	-6.17625	6.56416e-10	3.50225e-08
Xetrov72033689|Xetrov72033689|unnamed	323.47	-2.12033	0.343444	-6.17373	6.66953e-10	3.54842e-08
Xetrov72029799|Xetrov72029799|sh3d21	301.555	-2.36761	0.384227	-6.162	7.18325e-10	3.78962e-08
Xetrov72003017|Xetrov72003017	162.527	-1.40182	0.22799	-6.14862	7.8158e-10	4.10035e-08
Xetrov72010031|Xetrov72010031	362.935	-2.81914	0.458541	-6.14807	7.84311e-10	4.10325e-08
Xetrov72029975|Xetrov72029975|bace2	680.595	-1.09865	0.178863	-6.14239	8.12883e-10	4.24095e-08
Xetrov72026836|Xetrov72026836|ventx1.2	5063.66	-1.69572	0.276088	-6.14194	8.15191e-10	4.24125e-08
Xetrov72021876|Xetrov72021876|cldn23	31.9825	-2.25483	0.367411	-6.13709	8.40462e-10	4.3487e-08
Xetrov72028704|Xetrov72028704|crybg3	60.7737	-2.39473	0.390429	-6.13359	8.59178e-10	4.43336e-08
Xetrov72034304|Xetrov72034304|myc	1597.62	-1.532	0.250817	-6.10803	1.00868e-09	5.14839e-08
Xetrov72018136|Xetrov72018136|osbpl2	97.2585	-2.67458	0.441361	-6.05985	1.36246e-09	6.80654e-08
Xetrov72014664|Xetrov72014664|cdx4	4798.26	-2.04357	0.337911	-6.04765	1.46972e-09	7.28441e-08
Xetrov72016646|Xetrov72016646|evpl	1317.98	-2.60301	0.43088	-6.04116	1.53013e-09	7.54409e-08
Xetrov72035138|Xetrov72035138|tspan13	344.074	-2.02146	0.335012	-6.034	1.59953e-09	7.8452e-08
Xetrov72030272|Xetrov72030272|sp7	195.766	-2.50088	0.414656	-6.03123	1.62716e-09	7.96e-08
Xetrov72020269|Xetrov72020269|ptbp1	4682.33	-1.11014	0.184248	-6.02528	1.68817e-09	8.23706e-08
Xetrov72039848|Xetrov72039848|cdx1	2828.9	-2.27619	0.378152	-6.01924	1.75234e-09	8.5061e-08
Xetrov72002394|Xetrov72002394|id2	640.945	-1.97336	0.328434	-6.0084	1.87364e-09	9.00206e-08
Xetrov72021249|Xetrov72021249	99.1409	-1.53851	0.256336	-6.00193	1.94988e-09	9.32083e-08
Xetrov72021419|Xetrov72021419|ogfod2	1305.85	-1.41978	0.236751	-5.99692	2.01092e-09	9.56405e-08
Xetrov72021167|Xetrov72021167|foxi4.1	239.693	-2.74602	0.458567	-5.98826	2.12093e-09	1.00366e-07
Xetrov72002567|Xetrov72002567	9.31426	-3.09381	0.516849	-5.9859	2.15192e-09	1.01577e-07
Xetrov72025690|Xetrov72025690|znf503	216.456	-1.60816	0.269134	-5.97531	2.29647e-09	1.0786e-07
Xetrov72008785|Xetrov72008785	87.7877	-1.11641	0.187714	-5.94741	2.72423e-09	1.26687e-07
Xetrov72003657|Xetrov72003657|anxa9	56.7192	-3.19186	0.537985	-5.93299	2.97472e-09	1.37656e-07
Xetrov72038568|Xetrov72038568|retsat	324.751	-1.72927	0.291514	-5.93205	2.99171e-09	1.38103e-07
Xetrov72010211|Xetrov72010211	14.6376	-2.757	0.464903	-5.93028	3.02421e-09	1.39262e-07
Xetrov72027495|Xetrov72027495	52.1821	-1.77151	0.299085	-5.92309	3.15945e-09	1.4443e-07
Xetrov72032967|Xetrov72032967	51.1963	-1.52237	0.257426	-5.91382	3.34258e-09	1.52063e-07
Xetrov72017053|Xetrov72017053|c20orf151	379.395	-2.159	0.366579	-5.88958	3.87185e-09	1.74456e-07
Xetrov72017394|Xetrov72017394|bmp7.1	826.299	-2.44417	0.416053	-5.87467	4.23686e-09	1.88646e-07
Xetrov72010329|Xetrov72010329|pim1	3681.21	-1.16842	0.199216	-5.8651	4.48867e-09	1.98917e-07
Xetrov72029142|Xetrov72029142|sytl2	1224.14	-2.06829	0.352827	-5.86205	4.57195e-09	2.02132e-07
Xetrov72032891|Xetrov72032891|dscr6	187.293	-2.92376	0.500668	-5.83972	5.22899e-09	2.29564e-07
Xetrov72041997|Xetrov72041997	12421.1	-1.46538	0.251875	-5.81787	5.96016e-09	2.59246e-07
Xetrov72016257|Xetrov72016257|rgl3	618.361	-2.37673	0.410182	-5.79433	6.85927e-09	2.92942e-07
Xetrov72013268|Xetrov72013268|dlc	4463.35	-1.73107	0.299434	-5.78114	7.41966e-09	3.14027e-07
Xetrov72042539|Xetrov72042539|lmo4.2	3328.99	-2.03585	0.352196	-5.78045	7.44996e-09	3.14602e-07
Xetrov72005156|Xetrov72005156|slc19a2	71.9357	-2.68642	0.468318	-5.73633	9.67525e-09	4.04044e-07
Xetrov72021228|Xetrov72021228|klf2	1162.92	-1.16919	0.203866	-5.73508	9.7467e-09	4.06127e-07
Xetrov72028183|Xetrov72028183	34.5029	-2.14606	0.374525	-5.73009	1.00378e-08	4.15497e-07
Xetrov72038446|Xetrov72038446|atp6v0a4	24.7761	-3.2789	0.572685	-5.72548	1.03142e-08	4.24143e-07
Xetrov72035015|Xetrov72035015|cthrc1	24.1946	-3.0855	0.539586	-5.71827	1.07612e-08	4.39647e-07
Xetrov72002680|Xetrov72002680	560.9	-1.56161	0.27362	-5.70722	1.14839e-08	4.67758e-07
Xetrov72028175|Xetrov72028175|tectb	27.7279	-2.40749	0.421877	-5.70662	1.15238e-08	4.67758e-07
Xetrov72016928|Xetrov72016928|jup	3031.2	-1.08193	0.189621	-5.70578	1.15813e-08	4.68725e-07
Xetrov72029463|Xetrov72029463|tm9sf2	1152.38	-1.53808	0.269599	-5.70508	1.16289e-08	4.68991e-07
Xetrov72027234|Xetrov72027234|hes5.1	215.727	-2.57559	0.452026	-5.69787	1.21316e-08	4.84594e-07
Xetrov72039422|Xetrov72039422|wnt5b	1345.74	-1.06662	0.187348	-5.69325	1.24647e-08	4.95482e-07
Xetrov72000620|Xetrov72000620	108.299	-2.94367	0.517699	-5.68606	1.30005e-08	5.15475e-07
Xetrov72014474|Xetrov72014474|zfp36	276.228	-2.33243	0.410851	-5.67708	1.37014e-08	5.4037e-07
Xetrov72031077|Xetrov72031077|slc25a30	3860.12	-1.33627	0.235387	-5.67692	1.37144e-08	5.4037e-07
Xetrov72028678|Xetrov72028678|aim1l	97.682	-2.71905	0.479808	-5.66696	1.45351e-08	5.70323e-07
Xetrov72010880|Xetrov72010880	843.279	-1.87481	0.333167	-5.62724	1.83114e-08	7.09623e-07
Xetrov72030993|Xetrov72030993	21.707	-2.84551	0.509041	-5.58994	2.27154e-08	8.71329e-07
Xetrov72005893|Xetrov72005893	52.9689	-2.88102	0.515781	-5.58576	2.32687e-08	8.8713e-07
Xetrov72022102|Xetrov72022102	479.413	-1.55422	0.278449	-5.58171	2.38172e-08	9.02562e-07
Xetrov72006787|Xetrov72006787	456.909	-1.89471	0.341267	-5.55198	2.8245e-08	1.05132e-06
Xetrov72035942|Xetrov72035942|twsg1	167.925	-1.29448	0.233554	-5.54253	2.98129e-08	1.10314e-06
Xetrov72039030|Xetrov72039030|gata3	1178.17	-2.58369	0.467558	-5.52592	3.27757e-08	1.20566e-06
Xetrov72021451|Xetrov72021451|klf3	136.066	-2.35241	0.426002	-5.52206	3.35043e-08	1.22637e-06
Xetrov72031167|Xetrov72031167	764.089	-1.63956	0.297099	-5.51856	3.41786e-08	1.24511e-06
Xetrov72010729|Xetrov72010729|kctd15	1204.73	-1.25786	0.228385	-5.50764	3.63683e-08	1.31471e-06
Xetrov72033622|Xetrov72033622|zbtb10	11421.9	-1.00485	0.182477	-5.50669	3.65635e-08	1.31923e-06
Xetrov72042851|Xetrov72042851|unnamed	175.434	-2.89427	0.526154	-5.5008	3.78069e-08	1.36148e-06
Xetrov72031544|Xetrov72031544|cldn4	8415.99	-1.14745	0.209039	-5.48918	4.03802e-08	1.44311e-06
Xetrov72006253|Xetrov72006253|unnamed	300.899	-2.66652	0.486772	-5.47795	4.30279e-08	1.52615e-06
Xetrov72040869|Xetrov72040869|helb	30.6832	-2.07018	0.377937	-5.47757	4.31206e-08	1.52657e-06
Xetrov72017806|Xetrov72017806|tk1	2798.89	-1.08673	0.198898	-5.46377	4.66126e-08	1.64094e-06
Xetrov72042741|Xetrov72042741	7.81841	-2.67622	0.490249	-5.45889	4.7911e-08	1.6835e-06
Xetrov72034895|Xetrov72034895|unnamed	176.87	-2.63882	0.485124	-5.43946	5.34417e-08	1.86048e-06
Xetrov72038929|Xetrov72038929	33.6746	-2.66009	0.489486	-5.43446	5.49628e-08	1.89939e-06
Xetrov72005090|Xetrov72005090|unnamed	155.752	-1.95565	0.360102	-5.43082	5.60944e-08	1.93141e-06
Xetrov72017671|Xetrov72017671|cant1	766.858	-1.17256	0.215957	-5.4296	5.64813e-08	1.93413e-06
Xetrov72039344|Xetrov72039344|dusp6	1907.68	-1.08713	0.200601	-5.41937	5.98086e-08	2.03695e-06
Xetrov72038814|Xetrov72038814|tcp11l2	700.845	-1.12966	0.208601	-5.41543	6.11413e-08	2.07042e-06
Xetrov72008551|Xetrov72008551|cdh1	1023.61	-1.70825	0.31604	-5.40517	6.47465e-08	2.17368e-06
Xetrov72006428|Xetrov72006428|emp2	321.923	-2.37139	0.43985	-5.39135	6.99295e-08	2.3352e-06
Xetrov72040736|Xetrov72040736|kitlg	138.876	-1.98729	0.368973	-5.38602	7.20345e-08	2.40124e-06
Xetrov72007936|Xetrov72007936	1119.62	-1.33649	0.248249	-5.38368	7.29802e-08	2.42418e-06
Xetrov72037995|Xetrov72037995|wdr72	15.2106	-2.89946	0.539796	-5.37141	7.81246e-08	2.57238e-06
Xetrov72017393|Xetrov72017393|krt16	7.56806	-2.83814	0.528447	-5.37072	7.84231e-08	2.5777e-06
Xetrov72039319|Xetrov72039319|inpp5a.2	43.0435	-1.84217	0.343348	-5.36532	8.08058e-08	2.64678e-06
Xetrov72026559|Xetrov72026559|c1galt1c1	326.083	-1.55624	0.29032	-5.36042	8.30284e-08	2.71486e-06
Xetrov72005248|Xetrov72005248|unnamed	253.087	-2.82384	0.527816	-5.35004	8.79341e-08	2.85052e-06
Xetrov72034931|Xetrov72034931|psmg2	193.521	-1.04778	0.196391	-5.33516	9.54608e-08	3.07335e-06
Xetrov72019117|Xetrov72019117|tdrd7	1200.87	-1.25518	0.235568	-5.32832	9.91262e-08	3.18048e-06
Xetrov72004255|Xetrov72004255|ppl	1000.5	-1.74907	0.329289	-5.31167	1.08627e-07	3.43269e-06
Xetrov72004826|Xetrov72004826|cd2ap	129.69	-1.46015	0.275011	-5.30941	1.0998e-07	3.46963e-06
Xetrov72018443|Xetrov72018443|mfsd6l	145.777	-1.38353	0.260653	-5.30793	1.10878e-07	3.49211e-06
Xetrov72011709|Xetrov72011709	78.8314	-1.22898	0.232892	-5.27706	1.31274e-07	4.0465e-06
Xetrov72014957|Xetrov72014957|neurog2	349.616	-1.74199	0.330425	-5.27198	1.34962e-07	4.1534e-06
Xetrov72b000232|Xetrov72b000232|atp6v1g3	16.6227	-2.72461	0.517576	-5.26419	1.40812e-07	4.31929e-06
Xetrov72036480|Xetrov72036480|prss8	682.248	-1.51761	0.288992	-5.25139	1.50954e-07	4.60044e-06
Xetrov72038246|Xetrov72038246|fes	118.454	-1.4356	0.274214	-5.23534	1.64682e-07	4.99187e-06
Xetrov72012797|Xetrov72012797	137.858	-1.96529	0.376464	-5.2204	1.78537e-07	5.37151e-06
Xetrov72038789|Xetrov72038789	1751.37	-1.55824	0.301982	-5.16005	2.46887e-07	7.18857e-06
Xetrov72005256|Xetrov72005256|tuba3e	1634.8	-2.56293	0.496692	-5.16	2.46947e-07	7.18857e-06
Xetrov72026860|Xetrov72026860|unnamed	38.8373	-2.32322	0.450287	-5.15943	2.47708e-07	7.19957e-06
Xetrov72000636|Xetrov72000636|tab2	159.337	-1.02891	0.199668	-5.15311	2.56201e-07	7.42117e-06
Xetrov72028104|Xetrov72028104|cdknx	783.01	-1.92437	0.375501	-5.1248	2.9786e-07	8.51273e-06
Xetrov72021245|Xetrov72021245|lef1	432.975	-1.29159	0.25262	-5.11278	3.17447e-07	9.04507e-06
Xetrov72043445|Xetrov72043445	98.6654	-1.90217	0.376806	-5.04814	4.46127e-07	1.23692e-05
Xetrov72033177|Xetrov72033177|mst1r	2756.45	-1.27616	0.252807	-5.04794	4.4659e-07	1.23692e-05
Xetrov72007537|Xetrov72007537	15.5406	-2.43558	0.486716	-5.00411	5.612e-07	1.5274e-05
Xetrov72031288|Xetrov72031288|cdx2	3771.51	-1.93759	0.387247	-5.0035	5.62983e-07	1.53005e-05
Xetrov72028213|Xetrov72028213	104.542	-1.43865	0.28838	-4.98874	6.07739e-07	1.63553e-05
Xetrov72023161|Xetrov72023161|cetn1	725.513	-1.88401	0.378797	-4.97366	6.56999e-07	1.75517e-05
Xetrov72000867|Xetrov72000867|slc33a1	365.711	-1.46068	0.293835	-4.97108	6.65796e-07	1.77113e-05
Xetrov72036422|Xetrov72036422	55.7068	-1.55434	0.31428	-4.94571	7.58653e-07	1.98451e-05
Xetrov72002931|Xetrov72002931	16.7427	-2.40397	0.488658	-4.91953	8.67537e-07	2.2447e-05
Xetrov72039789|Xetrov72039789|szl	1568.54	-1.98809	0.404476	-4.91523	8.8678e-07	2.28164e-05
Xetrov72023840|Xetrov72023840|acsl1	460.521	-1.0866	0.221156	-4.91328	8.95656e-07	2.29653e-05
Xetrov72038071|Xetrov72038071|kiaa1324l	1847.86	-1.97941	0.402938	-4.91244	8.99509e-07	2.30182e-05
Xetrov72024265|Xetrov72024265	197.803	-2.03001	0.413543	-4.90881	9.16291e-07	2.33524e-05
Xetrov72006150|Xetrov72006150|arl6ip1	199.769	-1.26564	0.257889	-4.90769	9.21545e-07	2.34546e-05
Xetrov72031615|Xetrov72031615|upk3b	3420.53	-1.06951	0.218112	-4.90351	9.41382e-07	2.38949e-05
Xetrov72019175|Xetrov72019175|rnf31	224.878	-1.28397	0.261868	-4.9031	9.43361e-07	2.39129e-05
Xetrov72006165|Xetrov72006165|pdgfa	1085.9	-1.40005	0.286825	-4.8812	1.05443e-06	2.65496e-05
Xetrov72005942|Xetrov72005942|slc9a3r2	20.482	-2.41485	0.496494	-4.8638	1.15152e-06	2.86541e-05
Xetrov72026612|Xetrov72026612|hmx3	61.9124	-2.46645	0.508445	-4.85097	1.22861e-06	3.02874e-05
Xetrov72043331|Xetrov72043331	7785.69	-1.24314	0.256308	-4.85019	1.23344e-06	3.03326e-05
Xetrov72036736|Xetrov72036736	15.8142	-2.68679	0.554394	-4.84635	1.25753e-06	3.08403e-05
Xetrov72009545|Xetrov72009545|spata1	83.5039	-1.9121	0.394991	-4.84085	1.29283e-06	3.15988e-05
Xetrov72026423|Xetrov72026423|gnb3	3036.43	-1.59096	0.329743	-4.82484	1.40116e-06	3.40948e-05
Xetrov72016429|Xetrov72016429	699.51	-1.55157	0.322517	-4.81083	1.50304e-06	3.63393e-05
Xetrov72039534|Xetrov72039534|cdc123	109.805	-1.41843	0.29503	-4.80775	1.5264e-06	3.68094e-05
Xetrov72005612|Xetrov72005612|gbx2.2	646.041	-2.42074	0.505895	-4.78507	1.70929e-06	4.06989e-05
Xetrov72016406|Xetrov72016406|rab25	214.281	-2.7099	0.568009	-4.77087	1.83431e-06	4.34558e-05
Xetrov72015217|Xetrov72015217	349.593	-1.63191	0.342337	-4.76697	1.8702e-06	4.40842e-05
Xetrov72033128|Xetrov72033128|rreb1	4266.51	-1.06317	0.223203	-4.76322	1.90532e-06	4.4856e-05
Xetrov72025906|Xetrov72025906|atp6v1b1	33.9213	-2.42965	0.511268	-4.7522	2.01211e-06	4.71343e-05
Xetrov72028370|Xetrov72028370	1259.93	-1.66726	0.351018	-4.74979	2.03632e-06	4.75831e-05
Xetrov72017250|Xetrov72017250|foxj1	1130.67	-1.80677	0.380873	-4.74377	2.09777e-06	4.88977e-05
Xetrov72001031|Xetrov72001031	561.666	-1.4904	0.314226	-4.7431	2.10476e-06	4.90001e-05
Xetrov72027641|Xetrov72027641	45.2165	-1.27725	0.27064	-4.71936	2.36586e-06	5.40104e-05
Xetrov72b000199|Xetrov72b000199|efna4	42.6331	-1.19381	0.25329	-4.7132	2.43855e-06	5.55353e-05
Xetrov72006270|Xetrov72006270	1870.19	-1.07318	0.228335	-4.70004	2.60106e-06	5.88803e-05
Xetrov72028552|Xetrov72028552	49.9455	-1.68078	0.357932	-4.69582	2.65536e-06	5.98934e-05
Xetrov72041631|Xetrov72041631|shroom4	903.137	-1.40682	0.299787	-4.69273	2.6958e-06	6.06603e-05
Xetrov72042825|Xetrov72042825	6.82187	-2.71665	0.579534	-4.68765	2.76356e-06	6.18894e-05
Xetrov72010384|Xetrov72010384	6.44988	-2.58497	0.551425	-4.68781	2.76151e-06	6.18894e-05
Xetrov72026036|Xetrov72026036|tead4	1268.39	-1.05136	0.22514	-4.66981	3.01474e-06	6.64866e-05
Xetrov72020681|Xetrov72020681|mknk2	2593.33	-1.03805	0.222492	-4.66554	3.07805e-06	6.74879e-05
Xetrov72013461|Xetrov72013461|sptlc2	438.503	-1.53152	0.3284	-4.66358	3.10753e-06	6.79759e-05
Xetrov72022451|Xetrov72022451|mad2l1	103.498	-1.03423	0.222066	-4.65732	3.20357e-06	6.98334e-05
Xetrov72027411|Xetrov72027411|hes9.1	176.89	-1.83745	0.395379	-4.64731	3.36293e-06	7.29693e-05
Xetrov72043598|Xetrov72043598	395.098	-1.95507	0.421612	-4.63713	3.53281e-06	7.63915e-05
Xetrov72000077|Xetrov72000077|greb1	250.354	-2.23145	0.482309	-4.6266	3.71717e-06	7.97372e-05
Xetrov72034068|Xetrov72034068	6634.52	-1.34164	0.290056	-4.62546	3.73768e-06	8.00859e-05
Xetrov72005843|Xetrov72005843|dlx2	79.9755	-1.61244	0.348661	-4.62468	3.7518e-06	8.02971e-05
Xetrov72037468|Xetrov72037468	8.88137	-2.41909	0.526262	-4.59675	4.29127e-06	9.06074e-05
Xetrov72043595|Xetrov72043595|eppk1	884.494	-1.89698	0.412733	-4.59614	4.30396e-06	9.07736e-05
Xetrov72023052|Xetrov72023052	10.9964	-2.61994	0.570932	-4.58889	4.45606e-06	9.37714e-05
Xetrov72017709|Xetrov72017709|lasp1	64.8562	-1.03232	0.225798	-4.57186	4.83408e-06	0.000101248
Xetrov72007013|Xetrov72007013	13.5778	-1.83293	0.401636	-4.56365	5.02711e-06	0.000104735
Xetrov72024698|Xetrov72024698|myo9a	139.461	-1.11851	0.245375	-4.55837	5.15516e-06	0.000106812
Xetrov72003116|Xetrov72003116	77.443	-1.204	0.264374	-4.55415	5.25976e-06	0.000108502
Xetrov72042623|Xetrov72042623|capns1	122.68	-1.701	0.375035	-4.53557	5.74486e-06	0.000117225
Xetrov72025509|Xetrov72025509|acsbg1	16.9463	-2.16509	0.47755	-4.53376	5.79442e-06	0.00011805
Xetrov72040463|Xetrov72040463	87.5934	-1.10915	0.247116	-4.48839	7.17647e-06	0.000143332
Xetrov72036399|Xetrov72036399	115.298	-1.36688	0.304784	-4.48476	7.29964e-06	0.000145231
Xetrov72027607|Xetrov72027607|hes8	447.263	-2.29338	0.511991	-4.47933	7.48768e-06	0.000148055
Xetrov72042371|Xetrov72042371	44.9404	-1.24168	0.277913	-4.46788	7.89998e-06	0.000154665
Xetrov72001947|Xetrov72001947|hspc159	1198.64	-1.63153	0.365856	-4.45948	8.21571e-06	0.000159862
Xetrov72005615|Xetrov72005615|gbx2.1	426.468	-2.22014	0.499605	-4.44379	8.83865e-06	0.000170386
Xetrov72010075|Xetrov72010075	85.9921	-1.06321	0.239414	-4.44091	8.95803e-06	0.000172511
Xetrov72002865|Xetrov72002865|unnamed	16.7908	-2.05278	0.464477	-4.41954	9.89124e-06	0.000187416
Xetrov72016298|Xetrov72016298	107.138	-1.37062	0.310439	-4.4151	1.00962e-05	0.000190725
Xetrov72037160|Xetrov72037160|dnajb1	121.926	-1.8269	0.414366	-4.4089	1.03898e-05	0.000195291
Xetrov72029943|Xetrov72029943|krt8	6825.75	-1.24945	0.284807	-4.387	1.14923e-05	0.000212619
Xetrov72007047|Xetrov72007047	91.3634	-2.5399	0.579195	-4.38522	1.15869e-05	0.00021353
Xetrov72017754|Xetrov72017754|hoxb4	74.3499	-2.28431	0.521757	-4.37811	1.19713e-05	0.000219754
Xetrov72026284|Xetrov72026284	19.8824	-1.89079	0.431925	-4.3776	1.19992e-05	0.000220051
Xetrov72027308|Xetrov72027308|upk2	4718.49	-1.1908	0.272352	-4.37227	1.2296e-05	0.000224838
Xetrov72035506|Xetrov72035506|c7orf44	38.8722	-1.05867	0.242279	-4.36964	1.24452e-05	0.000227344
Xetrov72043196|Xetrov72043196|cdh26	589.183	-1.39067	0.319225	-4.35639	1.32223e-05	0.00024084
Xetrov72010982|Xetrov72010982|tmed10	325.355	-1.61659	0.371675	-4.34947	1.36468e-05	0.000246901
Xetrov72020305|Xetrov72020305|slc45a3	18.2583	-2.41972	0.556634	-4.34706	1.37973e-05	0.000249384
Xetrov72014526|Xetrov72014526|tmem164	942.391	-1.17647	0.271029	-4.34076	1.41991e-05	0.000256155
Xetrov72005251|Xetrov72005251|tuba1a	1469.78	-2.4155	0.557208	-4.335	1.45758e-05	0.000261946
Xetrov72032084|Xetrov72032084	145.456	-1.68887	0.389826	-4.33238	1.47506e-05	0.000264835
Xetrov72017911|Xetrov72017911	8.17693	-2.29898	0.532041	-4.32106	1.55279e-05	0.000276944
Xetrov72043395|Xetrov72043395	563.512	-1.79897	0.416566	-4.31857	1.57046e-05	0.000279302
Xetrov72026516|Xetrov72026516|oaf	379.505	-1.04646	0.242471	-4.31583	1.59004e-05	0.00028225
Xetrov72025964|Xetrov72025964|wrap73	224.275	-2.16024	0.501193	-4.31021	1.63101e-05	0.000288436
Xetrov72012057|Xetrov72012057	12.3186	-1.83781	0.426936	-4.30464	1.67257e-05	0.000294956
Xetrov72034353|Xetrov72034353|unnamed	177.783	-1.44114	0.335007	-4.30181	1.69405e-05	0.000297613
Xetrov72016659|Xetrov72016659|fer1l4	292.444	-1.58668	0.370416	-4.28351	1.8397e-05	0.000319051
Xetrov72007370|Xetrov72007370|sdc1	64.3159	-1.23395	0.289234	-4.26626	1.98777e-05	0.000341249
Xetrov72021202|Xetrov72021202	1136.08	-2.52502	0.5925	-4.26163	2.02938e-05	0.000347468
Xetrov72020505|Xetrov72020505|foxn4	562.805	-2.04767	0.480606	-4.2606	2.0388e-05	0.000348447
Xetrov72042742|Xetrov72042742|zbtb7b	18.9327	-2.0879	0.490755	-4.25446	2.0955e-05	0.000356197
Xetrov72040867|Xetrov72040867|mesp2	3.86726	-2.47599	0.583608	-4.24257	2.20979e-05	0.000374049
Xetrov72004891|Xetrov72004891|map3k2	174.654	-1.14659	0.270598	-4.23724	2.2628e-05	0.000381878
Xetrov72014783|Xetrov72014783|gch1	502.754	-2.20889	0.522031	-4.23134	2.32301e-05	0.000390988
Xetrov72019728|Xetrov72019728|gas2l1	358.491	-1.03279	0.244896	-4.21727	2.47277e-05	0.000413974
Xetrov72042612|Xetrov72042612|foxh1	1947.63	-1.0965	0.261345	-4.19559	2.72157e-05	0.000450818
Xetrov72017277|Xetrov72017277|unnamed	24.6635	-1.97367	0.472406	-4.1779	2.94209e-05	0.00048142
Xetrov72017287|Xetrov72017287|ubp1	209.194	-2.41976	0.579492	-4.17565	2.97131e-05	0.000485357
Xetrov72016724|Xetrov72016724|erbb2	639.05	-1.4464	0.346559	-4.17361	2.99807e-05	0.000489305
Xetrov72017684|Xetrov72017684|afmid	10.1087	-2.19076	0.52545	-4.16931	3.05525e-05	0.000497344
Xetrov72042628|Xetrov72042628	43.6068	-1.9031	0.45665	-4.16751	3.07942e-05	0.000500413
Xetrov72028521|Xetrov72028521|unnamed	282.918	-1.15081	0.276256	-4.16575	3.1033e-05	0.000502991
Xetrov72027644|Xetrov72027644|c15orf17	23.2637	-1.61686	0.389034	-4.15609	3.23747e-05	0.000522489
Xetrov72009964|Xetrov72009964|elavl4	33.9432	-1.86491	0.449457	-4.14924	3.33581e-05	0.000534695
Xetrov72035937|Xetrov72035937|unnamed	54.5803	-1.82082	0.43923	-4.14547	3.39112e-05	0.000541257
Xetrov72013484|Xetrov72013484|syt16	81.4137	-1.94888	0.47027	-4.14418	3.41036e-05	0.000543867
Xetrov72034338|Xetrov72034338|fam69c	30.9733	-2.10595	0.509682	-4.1319	3.59778e-05	0.000569417
Xetrov72024328|Xetrov72024328|emx1.2	15.5951	-2.06734	0.500833	-4.1278	3.66252e-05	0.000577924
Xetrov72017932|Xetrov72017932|eif1	4577.75	-1.16516	0.282827	-4.11971	3.79344e-05	0.000593394
Xetrov72035701|Xetrov72035701	15.1636	-2.25751	0.548339	-4.11701	3.83827e-05	0.000598305
Xetrov72035876|Xetrov72035876|unnamed	172.683	-1.75259	0.426224	-4.11189	3.92428e-05	0.000608814
Xetrov72036556|Xetrov72036556|fzd3	673.844	-1.2021	0.293059	-4.10189	4.09785e-05	0.000633389
Xetrov72018129|Xetrov72018129|slc25a19	97.9761	-1.43261	0.349339	-4.10091	4.11537e-05	0.000635319
Xetrov72005689|Xetrov72005689	6.29569	-2.15476	0.526753	-4.09065	4.30171e-05	0.000659222
Xetrov72002283|Xetrov72002283	6.30549	-2.33461	0.570976	-4.0888	4.33602e-05	0.0006634
Xetrov72b000086|Xetrov72b000086	303.411	-1.42678	0.349378	-4.08377	4.43115e-05	0.000676306
Xetrov72026791|Xetrov72026791|elovl3	12.0095	-2.10493	0.516401	-4.07616	4.5785e-05	0.000695976
Xetrov72006613|Xetrov72006613|unnamed	83.1663	-2.40727	0.592472	-4.0631	4.84244e-05	0.000727293
Xetrov72001200|Xetrov72001200|fam82a1	37.088	-1.00224	0.24796	-4.04194	5.3011e-05	0.000786149
Xetrov72012075|Xetrov72012075	52.329	-1.44762	0.358266	-4.04063	5.33071e-05	0.000789918
Xetrov72021445|Xetrov72021445|gmpr2	48.5966	-1.62663	0.403031	-4.03601	5.43687e-05	0.000803122
Xetrov72005926|Xetrov72005926|hagh	44.6462	-1.06342	0.264142	-4.02596	5.67424e-05	0.000835564
Xetrov72000541|Xetrov72000541|capn13	528.524	-1.66115	0.415726	-3.99578	6.44818e-05	0.000932758
Xetrov72036576|Xetrov72036576|unnamed	82.7448	-2.34701	0.588339	-3.98922	6.6292e-05	0.000955274
Xetrov72001957|Xetrov72001957|fam177b	17.5386	-1.32526	0.332401	-3.98694	6.69313e-05	0.000962278
Xetrov72004305|Xetrov72004305|col18a1	3859.49	-1.26411	0.317631	-3.97981	6.89692e-05	0.000984812
Xetrov72029630|Xetrov72029630	642.962	-1.10964	0.279018	-3.97693	6.98104e-05	0.000992489
Xetrov72019280|Xetrov72019280|kit	1481.28	-1.69831	0.427269	-3.9748	7.04387e-05	0.000999756
Xetrov72008632|Xetrov72008632|kifc3	757.587	-1.01266	0.254772	-3.97479	7.04405e-05	0.000999756
Xetrov72033472|Xetrov72033472|vill	100.811	-2.3056	0.580338	-3.97285	7.10178e-05	0.00100341
Xetrov72026535|Xetrov72026535|slc25a16	322.635	-1.09762	0.277124	-3.96074	7.47175e-05	0.00104627
Xetrov72016351|Xetrov72016351	2.32444	-2.32893	0.588756	-3.95569	7.6314e-05	0.00106624
Xetrov72020061|Xetrov72020061|epb41l4a	75.4212	-1.36531	0.346759	-3.93735	8.23852e-05	0.00114091
Xetrov72040856|Xetrov72040856	11.3266	-1.76105	0.447515	-3.93516	8.31398e-05	0.00114912
Xetrov72020429|Xetrov72020429|lpcat4	298.586	-1.48026	0.376225	-3.9345	8.33688e-05	0.00115031
Xetrov72027545|Xetrov72027545	6.12144	-2.32119	0.590533	-3.93067	8.4709e-05	0.00116368
Xetrov72027174|Xetrov72027174|c1orf93	224.218	-1.0021	0.257218	-3.89591	9.783e-05	0.00131328
Xetrov72038242|Xetrov72038242|cnnm3	278.499	-1.10525	0.284319	-3.88735	0.000101344	0.00135465
Xetrov72036687|Xetrov72036687|cyp2a13	161.425	-1.48912	0.384023	-3.87768	0.000105458	0.00140268
Xetrov72030691|Xetrov72030691|p2ry2	760.048	-1.07075	0.276286	-3.8755	0.000106406	0.00141329
Xetrov72039181|Xetrov72039181|epb49	8.74172	-1.69847	0.439292	-3.86638	0.000110462	0.00145588
Xetrov72010708|Xetrov72010708|pmm2	2772.06	-1.16394	0.301031	-3.86651	0.000110404	0.00145588
Xetrov72011932|Xetrov72011932|slc22a20	5.45603	-2.20393	0.570547	-3.86283	0.000112079	0.00147203
Xetrov72023912|Xetrov72023912|s1pr3	11.3255	-1.88733	0.489657	-3.85439	0.00011602	0.00151429
Xetrov72042153|Xetrov72042153	48.5512	-1.61823	0.419924	-3.85363	0.00011638	0.00151794
Xetrov72010968|Xetrov72010968|tnni2	35.6289	-1.32227	0.343178	-3.85301	0.000116676	0.00152075
Xetrov72020621|Xetrov72020621|mmp11	41.5405	-2.02065	0.525428	-3.84571	0.000120202	0.00155701
Xetrov72007986|Xetrov72007986	107.705	-1.11659	0.290724	-3.84073	0.000122668	0.00158242
Xetrov72010303|Xetrov72010303	29.6649	-2.137	0.558082	-3.82918	0.000128571	0.00164841
Xetrov72016215|Xetrov72016215|lgals3	1188.57	-1.05898	0.276754	-3.82643	0.000130018	0.00166427
Xetrov72018434|Xetrov72018434	21.198	-1.72948	0.45289	-3.81877	0.00013412	0.00170677
Xetrov72027085|Xetrov72027085|scn3b	10.2055	-2.02603	0.53167	-3.81069	0.000138581	0.00175593
Xetrov72038842|Xetrov72038842|atp6v1b2	499.097	-1.12875	0.29745	-3.79476	0.000147789	0.00185687
Xetrov72018725|Xetrov72018725|myo5b	829.481	-1.38002	0.363885	-3.79246	0.000149163	0.00187164
Xetrov72037045|Xetrov72037045	27.2137	-1.32419	0.349299	-3.791	0.00015004	0.00187889
Xetrov72017187|Xetrov72017187|cpne1	753.194	-1.01038	0.266682	-3.7887	0.000151435	0.00188882
Xetrov72006244|Xetrov72006244|unnamed	12.8314	-1.72781	0.456917	-3.78146	0.000155909	0.0019395
Xetrov72005792|Xetrov72005792|hoxd13	10.3969	-1.95162	0.517411	-3.77191	0.000162006	0.00199846
Xetrov72035352|Xetrov72035352|frat1	7.86336	-1.62404	0.431484	-3.76384	0.000167325	0.00204759
Xetrov72003666|Xetrov72003666|golph3l	953.78	-1.11281	0.296037	-3.75902	0.00017058	0.00208212
Xetrov72027478|Xetrov72027478|esr10	113.67	-1.39334	0.371617	-3.7494	0.000177257	0.00215106
Xetrov72005493|Xetrov72005493|foxj1.2	233.428	-2.1918	0.584689	-3.74866	0.000177781	0.00215364
Xetrov72017641|Xetrov72017641|hoxb1	25.2545	-2.15015	0.574244	-3.74431	0.000180893	0.00218394
Xetrov72b000108|Xetrov72b000108|agr2	262.488	-1.81547	0.487563	-3.72356	0.000196433	0.00233267
Xetrov72019210|Xetrov72019210|kiaa1324	468.704	-1.70458	0.459659	-3.70835	0.000208614	0.00244648
Xetrov72008965|Xetrov72008965|irak2	22.6941	-1.7258	0.46579	-3.70509	0.000211313	0.00247504
Xetrov72026079|Xetrov72026079|sgms1	1696.51	-1.26519	0.341719	-3.70243	0.000213548	0.00249656
Xetrov72032066|Xetrov72032066	13876.1	-1.0096	0.27482	-3.67369	0.000239077	0.00275529
Xetrov72028093|Xetrov72028093|unnamed	31.1675	-1.97065	0.537778	-3.66443	0.000247894	0.00284338
Xetrov72037807|Xetrov72037807|cep152	1036.29	-1.17089	0.319602	-3.66359	0.000248704	0.00285094
Xetrov72014018|Xetrov72014018|nr6a1	4404.28	-1.39899	0.382219	-3.66018	0.000252036	0.00288314
Xetrov72018222|Xetrov72018222	32.3737	-1.02782	0.281364	-3.653	0.000259192	0.00295856
Xetrov72024689|Xetrov72024689	181.689	-2.16558	0.593148	-3.65099	0.000261229	0.0029782
Xetrov72012134|Xetrov72012134	18.1897	-1.35062	0.371296	-3.63758	0.000275208	0.00311205
Xetrov72025319|Xetrov72025319|gbp1	17.101	-1.18065	0.324729	-3.6358	0.00027712	0.00313094
Xetrov72017884|Xetrov72017884|myl9	61.5036	-1.087	0.299047	-3.63488	0.00027811	0.00314024
Xetrov72003655|Xetrov72003655|creb3l4	208.005	-2.16809	0.596762	-3.63309	0.000280049	0.00315646
Xetrov72017538|Xetrov72017538	386.047	-1.36951	0.377049	-3.63218	0.000281041	0.00316575
Xetrov72013135|Xetrov72013135|hsp90aa1.2	10.4892	-1.9358	0.533676	-3.6273	0.000286404	0.00321653
Xetrov72026858|Xetrov72026858|unnamed	5.27374	-2.14241	0.594335	-3.60471	0.000312498	0.00345196
Xetrov72042530|Xetrov72042530	34.5135	-2.05538	0.571278	-3.59786	0.000320841	0.00352345
Xetrov72031134|Xetrov72031134|phox2a	87.0718	-1.01429	0.282062	-3.59598	0.000323168	0.00354487
Xetrov72010856|Xetrov72010856|fam3a	977.259	-1.3616	0.380529	-3.57817	0.000346009	0.00375172
Xetrov72038238|Xetrov72038238|fam13b	173.82	-1.0003	0.279927	-3.57344	0.000352316	0.00381132
Xetrov72018433|Xetrov72018433	6810.39	-1.33139	0.373089	-3.56855	0.000358961	0.00387078
Xetrov72017707|Xetrov72017707|hoxb5	11.1958	-2.06935	0.581498	-3.55866	0.000372757	0.0039844
Xetrov72013752|Xetrov72013752|znf329	108.323	-1.47514	0.418038	-3.52872	0.000417579	0.00438878
Xetrov72006674|Xetrov72006674|chpf	270.26	-1.20429	0.341368	-3.52784	0.000418966	0.00440089
Xetrov72042984|Xetrov72042984|fblim1	61.2975	-1.59717	0.453457	-3.52222	0.000427956	0.00447962
Xetrov72001104|Xetrov72001104|pdia6	1343.61	-1.02777	0.292466	-3.51414	0.000441176	0.00458054
Xetrov72036913|Xetrov72036913|hs3st3a1	171.319	-1.3048	0.371399	-3.51321	0.000442727	0.00459411
Xetrov72021872|Xetrov72021872|slc25a22	205.098	-1.38607	0.394558	-3.51297	0.000443134	0.00459581
Xetrov72020174|Xetrov72020174|slain2	336.832	-1.06807	0.304455	-3.50814	0.000451246	0.00466965
Xetrov72023443|Xetrov72023443|camk1g	11.685	-1.50594	0.429657	-3.50499	0.00045662	0.00471232
Xetrov72012756|Xetrov72012756|iqsec2	54.3081	-1.27419	0.364494	-3.49579	0.000472668	0.00484871
Xetrov72020878|Xetrov72020878|gcnt1	78.2504	-1.08661	0.311118	-3.49259	0.000478353	0.00489587
Xetrov72011491|Xetrov72011491	208.696	-1.22466	0.350785	-3.49119	0.000480866	0.00491674
Xetrov72016080|Xetrov72016080	363.765	-1.2762	0.36559	-3.4908	0.000481581	0.00492137
Xetrov72041478|Xetrov72041478|tfcp2l1	376.736	-1.44105	0.415205	-3.4707	0.000519099	0.0052422
Xetrov72037659|Xetrov72037659|trpv6	12.6914	-1.93643	0.558972	-3.46427	0.000531681	0.00534348
Xetrov72031953|Xetrov72031953	265.656	-1.28834	0.372201	-3.4614	0.000537368	0.005392
Xetrov72027323|Xetrov72027323|hes3.1	2036.14	-1.11871	0.32324	-3.46094	0.0005383	0.00539848
Xetrov72042859|Xetrov72042859|unnamed	208.733	-2.02409	0.58913	-3.43572	0.000590973	0.00586118
Xetrov72032691|Xetrov72032691	276.329	-1.45572	0.423895	-3.43415	0.000594413	0.00588909
Xetrov72039904|Xetrov72039904|unnamed	454.022	-1.90312	0.556168	-3.42184	0.000621989	0.00610769
Xetrov72040162|Xetrov72040162|sap30l	19.8961	-1.21243	0.354801	-3.4172	0.000632692	0.00619663
Xetrov72012187|Xetrov72012187|adap1	900.608	-1.00642	0.295056	-3.41095	0.000647358	0.00630712
Xetrov72035057|Xetrov72035057|chmp4c	76.4369	-1.4331	0.421156	-3.40279	0.000667022	0.00647895
Xetrov72033573|Xetrov72033573|casd1	150.85	-1.78286	0.52665	-3.38529	0.000711037	0.0067978
Xetrov72014019|Xetrov72014019|chst4	283.319	-1.12064	0.331203	-3.38355	0.00071555	0.00683055
Xetrov72034324|Xetrov72034324	46.2912	-1.81853	0.537597	-3.38271	0.00071775	0.00684808
Xetrov72036962|Xetrov72036962	3.1381	-2.01323	0.595642	-3.37993	0.000725046	0.00691068
Xetrov72013642|Xetrov72013642	40.3957	-1.29584	0.383791	-3.37641	0.000734373	0.00697487
Xetrov72038928|Xetrov72038928|slc18a2	47.5807	-2.00099	0.593346	-3.37238	0.000745205	0.00706351
Xetrov72021587|Xetrov72021587	12.7605	-1.946	0.5782	-3.36562	0.000763729	0.00721655
Xetrov72007774|Xetrov72007774	14.8044	-1.20412	0.358275	-3.36088	0.000776949	0.00732019
Xetrov72029860|Xetrov72029860|cyp4f22	60.4853	-1.84452	0.550637	-3.34979	0.000808717	0.00755524
Xetrov72020407|Xetrov72020407|kcna1	28.0148	-1.24982	0.373396	-3.34716	0.000816448	0.00760309
Xetrov72036590|Xetrov72036590|tdh	24.9568	-1.40459	0.419848	-3.34547	0.000821419	0.00763604
Xetrov72034683|Xetrov72034683|hoxa1	431.756	-1.52192	0.456398	-3.33463	0.000854145	0.0078819
Xetrov72022127|Xetrov72022127	9.27518	-1.57866	0.47502	-3.32335	0.000889439	0.00815168
Xetrov72026902|Xetrov72026902|hmx2	38.3556	-1.98171	0.597042	-3.31921	0.000902732	0.00825342
Xetrov72010158|Xetrov72010158|fa2h	91.9575	-1.79147	0.540336	-3.31547	0.000914878	0.00834026
Xetrov72002030|Xetrov72002030	24.1773	-1.72482	0.520467	-3.314	0.000919731	0.00837227
Xetrov72036278|Xetrov72036278|axin2	22.6735	-1.55588	0.469748	-3.31216	0.000925794	0.00841119
Xetrov72010040|Xetrov72010040|syt8	594.514	-1.45111	0.439832	-3.29924	0.000969486	0.00872815
Xetrov72016788|Xetrov72016788|arhgap27	338.19	-1.1322	0.344531	-3.2862	0.00101548	0.00906514
Xetrov72016332|Xetrov72016332|rab3d	78.8446	-1.67473	0.5111	-3.27671	0.00105023	0.00930823
Xetrov72010152|Xetrov72010152|foxf1	100.037	-1.77405	0.541929	-3.27358	0.00106195	0.00939001
Xetrov72018611|Xetrov72018611|dmxl1	164.019	-1.06982	0.327079	-3.27083	0.00107231	0.00946138
Xetrov72022781|Xetrov72022781|ypel1	12.4226	-1.50093	0.460649	-3.25829	0.00112085	0.00983697
