# Supplementary material for: Transcriptomics of dorso-ventral axis determination in Xenopus tropicalis
Source: Dev Biol. 2018 Jul 15;439(2):69–79. doi: 10.1016/j.ydbio.2018.04.022 (PMC5971218; doi:10.1016/j.ydbio.2018.04.022)
Supplement: Supplementary file 5 — Supplementary materialTable S5. List of primer sequences for cloning and RT-qPCR. [file mmc9.xlsx]

## Sheet: Sheet1
Cloning into pGEM-T
Gene		Primer sequence
K00726	Fwd	ATGGAGAGTTCCTCCGGCCT
	Rev	TCACAGGTATACTCTGCGTA
cpe	Fwd	ATGATGGCAGGAGTATGGGC
	Rev	TCAAAAATTCAAGGTCTGTGACA
c8orf4	Fwd	ATGTCCGTCTCTCTGAGAGTCAG
	Rev	TCAGGTCATGACCTTGAGAGGAATC
Xetrov72022004	Fwd	ATGGAAAACGCCATTCTCAGT
	Rev	TTAGTGGGAAATATTAAGTAC
Cloning into pGL3_luciferase
Region		Primer sequence
K00726_e1	Fwd	GATCGGATCCCTGGTGATTGGTTGCTGTTG
	Rev	ATGCCGAAAAGCAAGACCTA
K00726_e2	Fwd	GATCGGATCCAAATCAAGCGCCTCTCAGAC
	Rev	AAGGTGGCCATACACCAATC
K00726_e3	Fwd	GATCGGATCCAACAACTGCATAAGGAATGTGC
	Rev	CCCAGCCAGTGAATAGCATTA
K00726_n.r.	Fwd	GATCGGATCCAAACCCCATCTGAAGCCTCT
	Rev	GGGGGTTATTCTTCCCCTTT
K00726_prom.	Fwd	GATCAAGCTTGACATTTTATCTGGTTTTACAG
	Rev	GATCAAGCTTATTTTCCAACAGGTGGGTGA
RT-qPCR primers
Gene		Primer sequence
K00726_XL	Fwd	ACACAGTGAATCAGACAGCTCA
	Rev	TGACCATCCTCAGAGCTTGC
odc	Fwd	GGGCAAAAGAGCTTAATGTGG
	Rev	CATCGTGCATCTGAGACAGC
wnt8a	Fwd	AAGATGCCAGAGCCCTAATG
	Rev	CCAGATATTCCATGGCACTTG
not	Fwd	ACAGCAGCCAATGAGGATG
	Rev	AGGGTTCATGGAACCATTTG
msgn1	Fwd	TCACTTAGCCAGACCCCATC
	Rev	GAATGGCATCTCCTCCAGAC
mespa	Fwd	TCTCCAGACCAGGGATTTTG
	Rev	GGCTGAAATGATGTCCACAG
bmp4	Fwd	ATGGAGTACCCGGAGAGACC
	Rev	TCCATTTTCTGCTGTGCTTG
noggin	Fwd	CGGAGGAGAGACTTGGAGTG
	Rev	TTTGATTTCTGCTGGCATTG
szl	Fwd	CACACAAGACAGTTTTGGAAGC
	Rev	GAACTCAACTGGGCCTTCTG
gsc	Fwd	AGAGAACAGCTGGCAAGGAG
	Rev	TTTCTGCCTCCTCCACTTTG
tbx6	Fwd	GGGGCACCACGACTCTTAC
	Rev	CCCAGAATCCTCTGTGAAGG
