# Supplementary material for: Transcriptomics of dorso-ventral axis determination in Xenopus tropicalis
Source: Dev Biol. 2018 Jul 15;439(2):69–79. doi: 10.1016/j.ydbio.2018.04.022 (PMC5971218; doi:10.1016/j.ydbio.2018.04.022)
Supplement: Supplementary file 6 — Supplementary materialTable S6. Unfiltered output of differential gene expression analysis between LiCl- and UV-treated embryos using DESeq2. [file mmc10.xlsx]

## Sheet: Sheet1
Differential expression analysis of LiCl- and UV-treated embryos at gastrula stage (NF11.5)
All annotated genes in Xenopus tropicalis
Differential analysis using DESeq2
Gene	baseMean	log2FoldChange	lfcSE	stat	pvalue	padj
Xetrov72000653|Xetrov72000653|tiparp	709.319	0.149721	0.28608	0.523355	0.600727	0.820278
Xetrov72039566|Xetrov72039566|slc35b4	1.71791	-0.00181684	0.587944	-0.00309015	0.997534	0.999282
Xetrov72027663|Xetrov72027663	1.07119	-0.757882	0.592459	-1.27921	0.200821	0.458617
Xetrov72011351|Xetrov72011351	1422.66	0.03291	0.0817954	0.402346	0.68743	0.869356
Xetrov72025908|Xetrov72025908|ifit5	1.59705	-0.413552	0.596427	-0.693382	0.48807	0.743113
Xetrov72038397|Xetrov72038397|ptpn12	441.126	0.127516	0.28727	0.443888	0.657124	0.854703
Xetrov72019848|Xetrov72019848	34.8232	1.01041	0.430249	2.34844	0.0188525	0.0908333
Xetrov72031100|Xetrov72031100|asb9	11.4038	-1.15284	0.566334	-2.03562	0.0417886	0.161236
Xetrov72004851|Xetrov72004851|vasn	5.09519	-0.689884	0.521714	-1.32234	0.186055	0.438479
Xetrov72016390|Xetrov72016390|mef2d	304.236	0.782322	0.341498	2.29085	0.0219718	0.1015
Xetrov72031492|Xetrov72031492|fkbp11	71.6219	-0.613438	0.266726	-2.29988	0.0214552	0.0998237
Xetrov72039623|Xetrov72039623|parp16	297.392	-0.155816	0.193709	-0.804385	0.421175	0.69188
Xetrov72036048|Xetrov72036048|znf350	31.7803	1.27308	0.557979	2.2816	0.0225131	0.103345
Xetrov72015041|Xetrov72015041	17.827	0.864531	0.307915	2.80769	0.00498982	0.0327679
Xetrov72031459|Xetrov72031459|rpain	169.928	0.440025	0.532038	0.827056	0.408205	0.680424
Xetrov72020437|Xetrov72020437|lap3	347.986	-0.59634	0.134647	-4.42891	9.47104e-06	0.00018091
Xetrov72011743|Xetrov72011743	8.00099	-0.196029	0.442828	-0.442676	0.658	0.855206
Xetrov72037383|Xetrov72037383	112.71	0.341901	0.438945	0.778916	0.436029	0.700279
Xetrov72019368|Xetrov72019368|arvcf	2329.97	-0.268611	0.167807	-1.60072	0.10944	0.313941
Xetrov72024773|Xetrov72024773|atad5	2421.67	-0.181519	0.21053	-0.862199	0.388578	0.663615
Xetrov72030901|Xetrov72030901	20.6464	2.28763	0.378499	6.04394	1.50392e-09	7.43435e-08
Xetrov72000059|Xetrov72000059|heatr5b	335.178	0.287696	0.363254	0.791997	0.428363	0.695978
Xetrov72028501|Xetrov72028501|htra2	101.475	0.12722	0.241198	0.527451	0.59788	0.818412
Xetrov72004965|Xetrov72004965	2484.33	-0.00654482	0.302544	-0.0216327	0.982741	0.994142
Xetrov72026400|Xetrov72026400|itln1	1.8208	-0.0215051	0.579247	-0.037126	0.970385	0.99007
Xetrov72001518|Xetrov72001518|polr3f	496.969	0.0946713	0.275855	0.343193	0.731453	0.890971
Xetrov72002272|Xetrov72002272	8.25908	0.658249	0.525925	1.2516	0.210715	0.471106
Xetrov72017611|Xetrov72017611|pgap3	211.587	-0.0349788	0.148635	-0.235334	0.813949	0.93027
Xetrov72008811|Xetrov72008811|pde3b	214.152	1.00988	0.22364	4.51567	6.31161e-06	0.00012782
Xetrov72023284|Xetrov72023284	7.86226	0.903881	0.592503	1.52553	0.127127	0.346243
Xetrov72009961|Xetrov72009961|ccne1	8756.57	-0.0240757	0.209703	-0.114808	0.908597	0.966397
Xetrov72036817|Xetrov72036817	2714.19	0.346676	0.0834665	4.15347	3.27465e-05	0.000527134
Xetrov72031477|Xetrov72031477|hoxc5	13.5849	-1.64282	0.597313	-2.75035	0.00595313	0.0377131
Xetrov72020115|Xetrov72020115|hnf1a	69.1404	0.487335	0.269187	1.81039	0.0702346	0.231948
Xetrov72009729|Xetrov72009729|ifrd2	1256.46	-0.34195	0.187708	-1.82171	0.0684983	0.227906
Xetrov72029107|Xetrov72029107|hdac7	458.01	0.028152	0.348393	0.0808053	0.935597	0.977087
Xetrov72013270|Xetrov72013270|chm	48.6819	-0.308317	0.317629	-0.970684	0.331706	0.611107
Xetrov72000801|Xetrov72000801|lrrc31	1.50803	-0.0610007	0.575748	-0.10595	0.915622	0.969705
Xetrov72026997|Xetrov72026997	26.8665	-0.313172	0.311464	-1.00549	0.314663	0.594076
Xetrov72043653|Xetrov72043653	1.71057	0.859514	0.588136	1.46142	0.1439	0.373977
Xetrov72025201|Xetrov72025201|tmprss4	155.083	1.25437	0.273874	4.58011	4.64733e-06	9.76873e-05
Xetrov72038919|Xetrov72038919	1184.78	0.191363	0.215208	0.889202	0.373895	0.650465
Xetrov72040162|Xetrov72040162|sap30l	19.8961	-1.21243	0.354801	-3.4172	0.000632692	0.00619663
Xetrov72020670|Xetrov72020670	5.53814	0.0977451	0.510092	0.191623	0.848038	0.941298
Xetrov72000974|Xetrov72000974|cdk19	2.5924	0.540251	0.592963	0.911104	0.362241	0.639464
Xetrov72009801|Xetrov72009801|cd44	3.1385	0.508499	0.589512	0.862575	0.388371	0.663454
Xetrov72000772|Xetrov72000772|snx9	270.907	-0.055654	0.25743	-0.216191	0.828839	0.9355
Xetrov72004581|Xetrov72004581|rnf111	3516.49	-0.0448829	0.0991037	-0.452888	0.65063	0.850736
Xetrov72034236|Xetrov72034236|oxsm	53.4943	-0.209189	0.32939	-0.635081	0.525376	0.770911
Xetrov72002104|Xetrov72002104|c1orf31	96.1398	-0.496169	0.194709	-2.54826	0.0108261	0.0600586
Xetrov72037504|Xetrov72037504|parp10	70.7311	-0.144361	0.426734	-0.338292	0.735143	0.893013
Xetrov72042777|Xetrov72042777	2.31916	1.07819	0.547756	1.96838	0.0490248	0.180798
Xetrov72007734|Xetrov72007734	157.502	0.198388	0.297671	0.666466	0.505113	0.755428
Xetrov72008730|Xetrov72008730|cdh11	765.232	2.43609	0.404615	6.02078	1.73582e-09	8.44766e-08
Xetrov72013016|Xetrov72013016|hif1a	3415.13	0.0388312	0.115199	0.337081	0.736056	0.893412
Xetrov72018271|Xetrov72018271	219.789	1.05344	0.191572	5.49892	3.82128e-08	1.36825e-06
Xetrov72041100|Xetrov72041100	8.56731	0.387998	0.380914	1.0186	0.308394	0.587289
Xetrov72030860|Xetrov72030860|srr	367.205	0.0262954	0.236583	0.111146	0.9115	0.967657
Xetrov72001475|Xetrov72001475|fam110c	666.866	-0.0262042	0.236622	-0.110743	0.91182	0.967833
Xetrov72037223|Xetrov72037223	1.57227	1.3134	0.569371	2.30676	0.0210681	0.098583
Xetrov72043603|Xetrov72043603	2.06532	0.00998075	0.591468	0.0168745	0.986537	0.995893
Xetrov72007834|Xetrov72007834|gtf3c2	2238.19	0.217138	0.155621	1.3953	0.162926	0.404928
Xetrov72031129|Xetrov72031129|wbscr22	2424.9	0.261312	0.15968	1.63647	0.101742	0.298729
Xetrov72014348|Xetrov72014348|ccdc97	384.168	-0.153859	0.20726	-0.742344	0.457879	0.719
Xetrov72032011|Xetrov72032011	5.35005	-1.11128	0.52092	-2.13331	0.0328997	0.136004
Xetrov72043148|Xetrov72043148	5.03671	0.636872	0.49727	1.28074	0.200286	0.457982
Xetrov72007588|Xetrov72007588|afap1l2	5.001	1.01859	0.59121	1.72288	0.0849095	0.265161
Xetrov72004671|Xetrov72004671|iqca1	35.326	1.80111	0.549345	3.27865	0.00104304	0.00925756
Xetrov72043598|Xetrov72043598	395.098	-1.95507	0.421612	-4.63713	3.53281e-06	7.63915e-05
Xetrov72037220|Xetrov72037220	3.26316	1.44806	0.597292	2.42437	0.015335	0.0775979
Xetrov72020893|Xetrov72020893|abhd8	1.74418	-0.541197	0.586086	-0.923409	0.355794	0.632471
Xetrov72008953|Xetrov72008953	510.892	-0.305065	0.13119	-2.32536	0.0200525	0.0949633
Xetrov72013086|Xetrov72013086|c14orf38	30.1409	0.1393	0.384428	0.362356	0.717086	0.884636
Xetrov72019646|Xetrov72019646|acsbg2	1480.03	-0.0829629	0.194085	-0.427457	0.669046	0.8603
Xetrov72033278|Xetrov72033278|anln	4178.45	-0.299775	0.182232	-1.64502	0.099965	0.29561
Xetrov72043459|Xetrov72043459|tfrc	11.4356	-0.941187	0.459104	-2.05005	0.0403593	0.157148
Xetrov72021285|Xetrov72021285|lpar1	111.853	-0.119332	0.309583	-0.385461	0.699896	0.876744
Xetrov72022894|Xetrov72022894	86.2921	0.270577	0.454796	0.594942	0.551882	0.788152
Xetrov72025805|Xetrov72025805|ccnl2	6843.14	0.0155352	0.167375	0.0928164	0.926049	0.972739
Xetrov72017370|Xetrov72017370|nptx1	6.35587	0.238819	0.546917	0.436665	0.662355	0.857252
Xetrov72020673|Xetrov72020673|gpr150	1.20659	0.448534	0.591133	0.758771	0.44799	0.710701
Xetrov72034701|Xetrov72034701|crhr2	138.117	0.401005	0.377688	1.06173	0.288356	0.564777
Xetrov72031413|Xetrov72031413	32.4361	0.597862	0.259402	2.30477	0.0211793	0.0990049
Xetrov72022152|Xetrov72022152|auh	15.3532	-0.674731	0.30311	-2.22603	0.0260125	0.114708
Xetrov72036218|Xetrov72036218|znf470	65.3043	1.01954	0.35913	2.83892	0.00452662	0.0303612
Xetrov72005000|Xetrov72005000|c16orf88	1328.89	0.8713	0.230617	3.77813	0.00015801	0.00196304
Xetrov72018582|Xetrov72018582|fras1	300.188	0.955404	0.20678	4.62038	3.83037e-06	8.17001e-05
Xetrov72041827|Xetrov72041827	1.94784	0.267621	0.583352	0.458765	0.646403	0.848565
Xetrov72035101|Xetrov72035101|rab18	1762.3	-0.165501	0.100452	-1.64756	0.0994435	0.294577
Xetrov72018472|Xetrov72018472|adcy5	44.0272	0.71862	0.41173	1.74537	0.0809207	0.256188
Xetrov72015957|Xetrov72015957|mtcp1	14.8852	0.196068	0.33166	0.591171	0.554406	0.789829
Xetrov72034760|Xetrov72034760|hey1	235.705	-0.195585	0.292957	-0.667623	0.504374	0.75509
Xetrov72037191|Xetrov72037191|fam168a	661.556	-0.397713	0.089221	-4.45762	8.28744e-06	0.000161079
Xetrov72008745|Xetrov72008745|aco2	123.415	0.332108	0.42761	0.77666	0.437359	0.70116
Xetrov72010630|Xetrov72010630|polr2c	1302.28	0.210659	0.133543	1.57747	0.114688	0.323799
Xetrov72027424|Xetrov72027424	84.7804	-0.0196441	0.366484	-0.0536014	0.957253	0.984853
Xetrov72025659|Xetrov72025659|hcls1	1.67802	-0.429251	0.596725	-0.719345	0.471928	0.730105
Xetrov72024888|Xetrov72024888|bms1	2252.93	0.0353904	0.111861	0.316379	0.751715	0.901254
Xetrov72005393|Xetrov72005393|dnajb11	183.468	-0.389918	0.206302	-1.89004	0.0587528	0.205412
Xetrov72002446|Xetrov72002446	27.0456	-0.225734	0.513204	-0.439851	0.660045	0.85609
Xetrov72023135|Xetrov72023135	133.147	-0.105627	0.205043	-0.515145	0.606452	0.824806
Xetrov72025462|Xetrov72025462|mcam	1.10866	-0.016897	0.59222	-0.0285316	0.977238	0.992044
Xetrov72002725|Xetrov72002725	1.18819	-0.304341	0.589932	-0.515893	0.605929	0.824512
Xetrov72015210|Xetrov72015210|timm9	881.857	0.0480934	0.159292	0.30192	0.762713	0.906535
Xetrov72038578|Xetrov72038578|rufy1	405.203	-0.0836267	0.256233	-0.32637	0.744145	0.897376
Xetrov72007130|Xetrov72007130	6.49373	0.939498	0.473139	1.98567	0.0470701	0.175827
Xetrov72038354|Xetrov72038354|c10orf47	11.3398	-0.905416	0.436567	-2.07394	0.0380844	0.151198
Xetrov72021567|Xetrov72021567|paip1	1563.29	-0.12212	0.252779	-0.483107	0.62902	0.837722
Xetrov72009558|Xetrov72009558|slc30a1	291.271	-0.0574824	0.157767	-0.364351	0.715596	0.883773
Xetrov72004461|Xetrov72004461|ttc18	74.0807	1.38047	0.516686	2.67178	0.00754498	0.0454581
Xetrov72038784|Xetrov72038784|cdk17	190.271	0.248593	0.178067	1.39606	0.162695	0.404569
Xetrov72003441|Xetrov72003441|pde12	2187.48	-0.0424857	0.158882	-0.267405	0.789157	0.917828
Xetrov72011892|Xetrov72011892|ccdc101	573.583	-0.102458	0.138347	-0.740585	0.458945	0.720049
Xetrov72007572|Xetrov72007572	5.97511	-0.171872	0.575429	-0.298685	0.76518	0.907273
Xetrov72030543|Xetrov72030543|pou4f1	2.10276	0.900924	0.579406	1.55491	0.119968	0.332863
Xetrov72041490|Xetrov72041490|man2b1	652.447	0.520808	0.176442	2.95173	0.00315998	0.0229966
Xetrov72041215|Xetrov72041215|unnamed	6.69316	0.596737	0.493896	1.20822	0.226961	0.49303
Xetrov72003856|Xetrov72003856	32.3012	-0.729282	0.390032	-1.8698	0.0615118	0.212143
Xetrov72021188|Xetrov72021188|klf15.2	59.1439	-0.148936	0.328482	-0.453408	0.650255	0.850598
Xetrov72016298|Xetrov72016298	107.138	-1.37062	0.310439	-4.4151	1.00962e-05	0.000190725
Xetrov72002300|Xetrov72002300	4.25397	0.429484	0.494713	0.868147	0.385314	0.66072
Xetrov72032790|Xetrov72032790	17.4946	-0.12939	0.3523	-0.367271	0.713417	0.882586
Xetrov72034571|Xetrov72034571|fbxo32	132.597	0.542118	0.21817	2.48484	0.0129608	0.068807
Xetrov72018255|Xetrov72018255|znf850	66.7088	-0.370164	0.350598	-1.05581	0.291056	0.568293
Xetrov72001096|Xetrov72001096|taf1a	80.0234	-0.665072	0.178151	-3.7332	0.000189065	0.00225656
Xetrov72039836|Xetrov72039836|dck.2	533.162	-0.478549	0.1658	-2.88631	0.00389793	0.0270002
Xetrov72026066|Xetrov72026066|gsk3a	4335.22	0.240492	0.0968086	2.4842	0.0129844	0.068807
Xetrov72034060|Xetrov72034060|osbpl10	4.51841	1.00408	0.576329	1.74221	0.0814725	0.257372
Xetrov72038640|Xetrov72038640|cdc23	303.727	-0.0178801	0.28113	-0.0636009	0.949288	0.981602
Xetrov72011014|Xetrov72011014	6.24797	-0.679399	0.516604	-1.31512	0.188468	0.44176
Xetrov72012988|Xetrov72012988|hnrnpul1	2674.87	-0.517654	0.134241	-3.85614	0.00011519	0.00150659
Xetrov72014050|Xetrov72014050|nr2f5	24.5669	-0.851006	0.463703	-1.83524	0.0664705	0.223573
Xetrov72020333|Xetrov72020333|ubox5	352.826	-0.125962	0.21321	-0.590787	0.554663	0.789909
Xetrov72014215|Xetrov72014215|snapc1	328.999	-0.233521	0.230446	-1.01335	0.310895	0.589905
Xetrov72001369|Xetrov72001369	8.93959	0.468354	0.493641	0.948774	0.342736	0.620442
Xetrov72020009|Xetrov72020009|fem1c	96.4032	-0.0821503	0.268333	-0.30615	0.75949	0.904873
Xetrov72038734|Xetrov72038734|polm	782.424	-0.0478625	0.20101	-0.23811	0.811796	0.929727
Xetrov72033107|Xetrov72033107|arfgef1	530.451	0.16495	0.167048	0.987442	0.323426	0.602572
Xetrov72020714|Xetrov72020714|rgmb	25.988	0.17794	0.324318	0.548659	0.583239	0.808113
Xetrov72030863|Xetrov72030863|dhrs12	135.559	-0.455514	0.239926	-1.89856	0.0576222	0.202624
Xetrov72022705|Xetrov72022705	1.3553	0.823931	0.596822	1.38053	0.167424	0.410527
Xetrov72034248|Xetrov72034248|zfp161	509.764	0.227793	0.274026	0.831283	0.405814	0.678542
Xetrov72040330|Xetrov72040330|uqcrq	870.277	-0.0639943	0.14547	-0.439914	0.659999	0.85609
Xetrov72038834|Xetrov72038834|tmco6	17.9971	-0.337858	0.396702	-0.851665	0.3944	0.668381
Xetrov72004242|Xetrov72004242|tanc1	150.471	0.587564	0.235448	2.49552	0.0125774	0.0673151
Xetrov72024966|Xetrov72024966	44.5852	0.814713	0.385414	2.11387	0.0345267	0.141027
Xetrov72014877|Xetrov72014877	5.11964	1.04975	0.518742	2.02365	0.0430062	0.164764
Xetrov72025925|Xetrov72025925|u2af2	16260.5	0.115118	0.0905154	1.2718	0.203443	0.461979
Xetrov72024885|Xetrov72024885|fam21a	214.04	-0.555596	0.297327	-1.86864	0.061673	0.212388
Xetrov72043015|Xetrov72043015	269.719	2.25739	0.354796	6.36252	1.98472e-10	1.20582e-08
Xetrov72036987|Xetrov72036987	7.17995	0.785359	0.469396	1.67313	0.0943019	0.284446
Xetrov72003339|Xetrov72003339	11.5026	0.0187756	0.442269	0.0424528	0.966138	0.988311
Xetrov72040980|Xetrov72040980|mrpl38	267.589	-0.17648	0.17166	-1.02808	0.303914	0.581356
Xetrov72007838|Xetrov72007838|slc12a9	138.899	0.593072	0.182708	3.246	0.00117038	0.0101862
Xetrov72019189|Xetrov72019189|ap3d1	256.921	0.815534	0.250501	3.25561	0.0011315	0.0099212
Xetrov72033524|Xetrov72033524|elp2	260.728	-0.18657	0.293858	-0.634899	0.525494	0.770979
Xetrov72040898|Xetrov72040898	620.958	0.854029	0.41545	2.05567	0.0398141	0.155944
Xetrov72009289|Xetrov72009289	2.41791	-0.266462	0.575685	-0.462861	0.643464	0.846595
Xetrov72027646|Xetrov72027646	1.20254	1.06643	0.54469	1.95787	0.0502457	0.184075
Xetrov72008035|Xetrov72008035|slc39a4	6.54999	3.01297	0.591875	5.09056	3.57017e-07	1.00962e-05
Xetrov72020154|Xetrov72020154|arhgef38	51.4272	0.419324	0.291338	1.43931	0.150064	0.384531
Xetrov72040207|Xetrov72040207|btg1	6214.29	-0.49531	0.232763	-2.12796	0.0333403	0.137313
Xetrov72005984|Xetrov72005984|stat4	4.61774	2.14615	0.578397	3.7105	0.000206847	0.00242726
Xetrov72035497|Xetrov72035497|dap	23.505	-0.312964	0.284813	-1.09884	0.271837	0.545908
Xetrov72002634|Xetrov72002634	182.423	-0.0752467	0.224165	-0.335676	0.737115	0.894109
Xetrov72005184|Xetrov72005184|calcrl	15.8711	-0.80669	0.325235	-2.48033	0.0131262	0.0692488
Xetrov72001892|Xetrov72001892|rbbp9	24.0318	-0.290368	0.323558	-0.897421	0.369494	0.645732
Xetrov72009001|Xetrov72009001|katnb1	702.358	-0.132767	0.221492	-0.599422	0.548892	0.786266
Xetrov72013759|Xetrov72013759|fam82a2	469.185	-0.0991306	0.263209	-0.376623	0.706454	0.879789
Xetrov72012793|Xetrov72012793|irs4	1005.37	0.0654049	0.211849	0.308734	0.757524	0.904272
Xetrov72005155|Xetrov72005155|tuba4b	11888.7	-0.464265	0.116135	-3.99763	6.3981e-05	0.000927651
Xetrov72017952|Xetrov72017952|h3f3b	1860.91	-0.322417	0.125121	-2.57684	0.0099709	0.0564811
Xetrov72026938|Xetrov72026938	22.3074	-0.0791685	0.306935	-0.257932	0.796459	0.921871
Xetrov72034433|Xetrov72034433|impact	270.59	-0.518698	0.171536	-3.02385	0.00249581	0.019
Xetrov72002675|Xetrov72002675	3.46461	0.0822141	0.501333	0.163991	0.869738	0.950374
Xetrov72040013|Xetrov72040013|prelid1	140.703	0.0533356	0.185082	0.288173	0.773215	0.911538
Xetrov72017537|Xetrov72017537|fam83c	553.88	-1.87264	0.298204	-6.27972	3.39193e-10	1.94767e-08
Xetrov72021603|Xetrov72021603	466.458	-0.181413	0.222048	-0.816998	0.41393	0.685296
Xetrov72036507|Xetrov72036507	9.62575	1.4041	0.502497	2.79424	0.00520219	0.0339142
Xetrov72031983|Xetrov72031983	1.1052	0.578911	0.535475	1.08112	0.279645	0.554582
Xetrov72016549|Xetrov72016549	2.87104	1.5559	0.580293	2.68123	0.00733511	0.0444211
Xetrov72014012|Xetrov72014012|neu1	197.673	0.0121898	0.227864	0.0534958	0.957337	0.984853
Xetrov72038477|Xetrov72038477|best3	2.1326	1.52272	0.571304	2.66534	0.007691	0.0461902
Xetrov72005283|Xetrov72005283|jmjd5	7.33546	0.542971	0.505432	1.07427	0.282701	0.558288
Xetrov72014516|Xetrov72014516|capn12	80.2307	-0.247131	0.410119	-0.602585	0.546785	0.784861
Xetrov72031970|Xetrov72031970	237.013	1.05403	0.41579	2.53501	0.0112443	0.0616161
Xetrov72018096|Xetrov72018096|adnp	485.622	0.17039	0.193089	0.88244	0.377539	0.653778
Xetrov72013171|Xetrov72013171|irf2bpl	566.016	0.124864	0.181065	0.689612	0.490438	0.744552
Xetrov72002970|Xetrov72002970|coro6	32.1397	-0.0531067	0.373698	-0.142111	0.886992	0.957641
Xetrov72007805|Xetrov72007805	1.61417	2.22417	0.584288	3.80664	0.000140869	0.00178182
Xetrov72039904|Xetrov72039904|unnamed	454.022	-1.90312	0.556168	-3.42184	0.000621989	0.00610769
Xetrov72042553|Xetrov72042553|mdga1	21.6317	3.0644	0.450355	6.80442	1.01458e-11	7.89612e-10
Xetrov72010988|Xetrov72010988|c11orf74	105.634	0.0388624	0.44005	0.0883136	0.929627	0.974523
Xetrov72014474|Xetrov72014474|zfp36	276.228	-2.33243	0.410851	-5.67708	1.37014e-08	5.4037e-07
Xetrov72008036|Xetrov72008036|hmcn1	7.53173	1.88061	0.465638	4.03878	5.37298e-05	0.000794849
Xetrov72010223|Xetrov72010223|unnamed	149.597	-0.699761	0.471647	-1.48366	0.1379	0.364023
Xetrov72003412|Xetrov72003412|abca2	88.4775	0.249281	0.507524	0.491171	0.623305	0.835057
Xetrov72035645|Xetrov72035645	5.35693	-0.170531	0.542322	-0.314447	0.753182	0.901981
Xetrov72003409|Xetrov72003409	24.5234	0.427221	0.320239	1.33407	0.182181	0.43304
Xetrov72000501|Xetrov72000501|ankrd5	57.6633	-0.55805	0.511071	-1.09192	0.274867	0.549559
Xetrov72003360|Xetrov72003360|gli2	332.668	-0.711525	0.46037	-1.54555	0.122213	0.337056
Xetrov72029357|Xetrov72029357|folh1	116.606	-0.0486286	0.21295	-0.228357	0.819369	0.931869
Xetrov72026943|Xetrov72026943	21.3132	0.506376	0.347081	1.45895	0.144578	0.375169
Xetrov72b000218|Xetrov72b000218	4.18201	0.335184	0.539671	0.62109	0.53454	0.776636
Xetrov72016770|Xetrov72016770|srcin1	5.79675	1.1032	0.538194	2.04982	0.0403818	0.157204
Xetrov72018932|Xetrov72018932|sec31a	3354.86	0.229977	0.137901	1.66769	0.0953763	0.286631
Xetrov72015177|Xetrov72015177	2.64843	0.492588	0.591687	0.832515	0.405119	0.677981
Xetrov72031543|Xetrov72031543	337.173	-0.334426	0.154012	-2.17142	0.0298991	0.127249
Xetrov72033222|Xetrov72033222|sall3	620.419	0.477354	0.149962	3.18316	0.00145677	0.0122595
Xetrov72022366|Xetrov72022366|cldn5	6.57705	0.239149	0.536359	0.445876	0.655687	0.853553
Xetrov72012509|Xetrov72012509|nes	40.7768	0.62527	0.502804	1.24357	0.213659	0.474983
Xetrov72024380|Xetrov72024380	12.0202	-0.575731	0.368097	-1.56407	0.117801	0.328958
Xetrov72009536|Xetrov72009536|pepd	275.059	0.0366228	0.156035	0.234709	0.814435	0.930453
Xetrov72024812|Xetrov72024812|plch2	20.8271	0.549355	0.400392	1.37204	0.17005	0.414607
Xetrov72042292|Xetrov72042292|nrbp1	1825.96	0.0609212	0.13171	0.462542	0.643693	0.8467
Xetrov72032104|Xetrov72032104|tax1bp3	6.61983	-0.591744	0.44795	-1.32101	0.1865	0.438902
Xetrov72026988|Xetrov72026988|emg1	1243.53	0.0591485	0.168041	0.351989	0.724847	0.888208
Xetrov72004838|Xetrov72004838|daglb	138.34	0.0189961	0.344533	0.0551358	0.95603	0.984464
Xetrov72000144|Xetrov72000144|pxdn	2272.51	0.573536	0.13117	4.37245	1.22863e-05	0.000224838
Xetrov72042967|Xetrov72042967	51.0426	2.03816	0.305301	6.67591	2.45705e-11	1.79365e-09
Xetrov72023342|Xetrov72023342	17.1469	1.20144	0.349261	3.43994	0.000581849	0.00577983
Xetrov72040813|Xetrov72040813	9.62864	2.15863	0.580193	3.72053	0.000198804	0.00235637
Xetrov72028688|Xetrov72028688|ncor1	2431.05	0.240456	0.124908	1.92506	0.0542219	0.19398
Xetrov72036916|Xetrov72036916	93.1034	0.822945	0.346867	2.37251	0.0176678	0.0864526
Xetrov72004595|Xetrov72004595|ercc4	631.744	0.036381	0.0947673	0.383898	0.701054	0.877063
Xetrov72026696|Xetrov72026696|tmx2	498.312	-0.289304	0.149469	-1.93555	0.0529227	0.191021
Xetrov72003629|Xetrov72003629|prune	15.7556	-0.995296	0.394059	-2.52575	0.011545	0.062898
Xetrov72032015|Xetrov72032015|slc48a1	39.7845	-0.0570572	0.512996	-0.111223	0.911439	0.967646
Xetrov72024472|Xetrov72024472|unnamed	1714.17	-0.384194	0.278767	-1.37819	0.168145	0.411439
Xetrov72029883|Xetrov72029883|pvrl3	93.2159	1.52841	0.375966	4.06529	4.79731e-05	0.000722242
Xetrov72014498|Xetrov72014498	1755.49	-0.292272	0.499115	-0.58558	0.558158	0.792667
Xetrov72014228|Xetrov72014228|dgat2l6	1.30872	0.290423	0.597414	0.486133	0.626873	0.836515
PAC:20705442	54.3682	0.108405	0.272422	0.39793	0.690681	0.871512
Xetrov72032460|Xetrov72032460	2.42593	0.133407	0.588605	0.22665	0.820696	0.932093
Xetrov72027708|Xetrov72027708|bloc1s2	783.57	-0.264777	0.144156	-1.83674	0.0662487	0.223008
Xetrov72004526|Xetrov72004526|ankmy1	70.2589	-0.160344	0.264059	-0.60723	0.543698	0.782696
Xetrov72027867|Xetrov72027867|robo3	306.68	0.705572	0.400632	1.76115	0.078213	0.250436
Xetrov72034508|Xetrov72034508|c8orf34	1.88869	0.670249	0.582196	1.15124	0.249632	0.520383
Xetrov72024370|Xetrov72024370|prelp	50.3691	0.831385	0.324121	2.56505	0.0103162	0.0579293
Xetrov72041211|Xetrov72041211	21.5092	0.087932	0.567874	0.154844	0.876944	0.95347
Xetrov72001345|Xetrov72001345|ccdc150	53.4832	0.414418	0.423098	0.979483	0.327341	0.606846
Xetrov72039587|Xetrov72039587|purb	189.767	-0.117686	0.155879	-0.754984	0.450258	0.712769
Xetrov72043532|Xetrov72043532|kcnt2	84.4331	0.754856	0.451144	1.67321	0.0942869	0.284446
Xetrov72024130|Xetrov72024130	32.2427	2.0117	0.597492	3.36691	0.000760145	0.00718703
Xetrov72001820|Xetrov72001820	1.88043	0.697373	0.597393	1.16736	0.243065	0.512297
Xetrov72042820|Xetrov72042820	0.90942	-0.575229	0.562777	-1.02213	0.306721	0.585227
Xetrov72030365|Xetrov72030365|trim13	2.70367	-0.518803	0.596994	-0.869025	0.384833	0.660225
Xetrov72024436|Xetrov72024436|loc402160	20.4482	1.47951	0.521214	2.83858	0.00453142	0.0303826
Xetrov72000413|Xetrov72000413|enpp1	26.0862	0.168675	0.302947	0.556781	0.577677	0.804672
Xetrov72003685|Xetrov72003685	6.14839	-0.663459	0.510261	-1.30023	0.193521	0.448918
Xetrov72006072|Xetrov72006072|hn1l	80.2638	-0.63443	0.235595	-2.69288	0.00708372	0.0432182
Xetrov72008182|Xetrov72008182	63.6467	1.71058	0.354532	4.82491	1.40068e-06	3.40948e-05
Xetrov72002356|Xetrov72002356	1.54198	0.878787	0.596941	1.47215	0.14098	0.369345
Xetrov72012305|Xetrov72012305	4.04976	-0.128371	0.564758	-0.227303	0.820188	0.932093
Xetrov72027351|Xetrov72027351	116.241	-0.187131	0.305006	-0.61353	0.539526	0.779676
Xetrov72013050|Xetrov72013050|exoc3l2	73.4471	1.93819	0.36215	5.3519	8.70333e-08	2.83106e-06
Xetrov72001174|Xetrov72001174|gpr63	5.37938	0.384892	0.556235	0.69196	0.488963	0.743835
Xetrov72034925|Xetrov72034925|ca13	1.38361	-0.349938	0.59378	-0.589338	0.555634	0.790795
Xetrov72018683|Xetrov72018683	70.5611	2.45208	0.271828	9.0207	1.86899e-19	7.18378e-17
Xetrov72004305|Xetrov72004305|col18a1	3859.49	-1.26411	0.317631	-3.97981	6.89692e-05	0.000984812
Xetrov72008078|Xetrov72008078	4.90398	0.954049	0.584268	1.6329	0.10249	0.299923
Xetrov72027044|Xetrov72027044	42.059	0.144086	0.34282	0.420297	0.674269	0.862778
Xetrov72017690|Xetrov72017690|c20orf118	1.12965	-0.252631	0.586896	-0.430453	0.666866	0.858963
Xetrov72032429|Xetrov72032429|eed	2327.27	0.133742	0.152572	0.876585	0.380712	0.656496
Xetrov72037523|Xetrov72037523	10.3069	0.552793	0.437329	1.26402	0.206222	0.465986
Xetrov72038075|Xetrov72038075|aldh1l2	54.7933	0.0959256	0.278498	0.344439	0.730516	0.890522
Xetrov72040064|Xetrov72040064|gm2a	116.95	0.373518	0.57356	0.651227	0.5149	0.762752
Xetrov72014206|Xetrov72014206|c6orf136	305.263	-0.191319	0.137279	-1.39365	0.163423	0.405459
Xetrov72027591|Xetrov72027591	901.144	-0.271472	0.575645	-0.471596	0.637215	0.842197
Xetrov72031414|Xetrov72031414	23.9044	-0.153274	0.408171	-0.375515	0.707278	0.880369
Xetrov72040074|Xetrov72040074	9.48379	0.175866	0.587192	0.299503	0.764556	0.906893
Xetrov72000591|Xetrov72000591|dll1	3540.4	-1.36863	0.175948	-7.77862	7.332e-15	1.25537e-12
Xetrov72b000272|Xetrov72b000272|tab1	54.1596	-0.439984	0.232082	-1.89581	0.0579851	0.203483
Xetrov72041585|Xetrov72041585|dgat1	44.3482	1.21069	0.27711	4.369	1.24816e-05	0.00022779
Xetrov72029859|Xetrov72029859|gtpbp6	32.0946	0.105186	0.377552	0.2786	0.780552	0.913838
Xetrov72042664|Xetrov72042664	3.37067	0.0206888	0.527314	0.0392344	0.968703	0.989294
Xetrov72003127|Xetrov72003127|gstp1	2.29122	-0.145601	0.575549	-0.252977	0.800286	0.923339
Xetrov72021303|Xetrov72021303|elac1	216.87	0.275268	0.231746	1.1878	0.234911	0.502874
Xetrov72004515|Xetrov72004515|raph1	144.095	0.73063	0.226373	3.22754	0.00124858	0.0107134
Xetrov72030231|Xetrov72030231|mfsd9	600.968	0.755541	0.234894	3.21652	0.00129757	0.0110782
Xetrov72030229|Xetrov72030229|tbl2	2770.82	0.0190203	0.101733	0.186963	0.85169	0.942994
Xetrov72041522|Xetrov72041522|clpp	300.043	-0.262886	0.149494	-1.75851	0.078661	0.251398
Xetrov72006140|Xetrov72006140|mettl5	337.216	0.202053	0.176323	1.14592	0.251828	0.523119
Xetrov72023155|Xetrov72023155|fam19a3	1.58514	0.639435	0.542176	1.17939	0.238244	0.506684
Xetrov72005236|Xetrov72005236|cnppd1	305.1	0.146084	0.177679	0.822175	0.410977	0.682798
Xetrov72032672|Xetrov72032672|unnamed	15.9686	3.61777	0.503559	7.1844	6.7503e-13	6.94728e-11
Xetrov72020226|Xetrov72020226|klhl12	124.597	0.202519	0.263898	0.767412	0.442837	0.706094
Xetrov72033729|Xetrov72033729|anks6	58.5062	1.29257	0.422534	3.05908	0.00222015	0.0173144
Xetrov72011027|Xetrov72011027|chmp1a	545.6	-0.494939	0.128847	-3.8413	0.000122385	0.00157985
Xetrov72039963|Xetrov72039963|tspan8	32.9052	-0.335749	0.433163	-0.77511	0.438275	0.701841
Xetrov72033630|Xetrov72033630|nsmaf	51.6796	-0.522223	0.29906	-1.74622	0.080773	0.255978
Xetrov72021358|Xetrov72021358|eif2b1	313.191	-0.0692812	0.200362	-0.34578	0.729508	0.890017
Xetrov72020903|Xetrov72020903|rbm23	506.492	-0.0301274	0.189919	-0.158633	0.873958	0.952412
Xetrov72015183|Xetrov72015183|cuta	65.1195	0.130209	0.3491	0.372985	0.70916	0.880871
Xetrov72042939|Xetrov72042939|med21	680.5	-0.107969	0.131993	-0.817994	0.413361	0.685094
Xetrov72005076|Xetrov72005076|cyp27c1	5568.01	-0.38229	0.172038	-2.22212	0.0262751	0.115461
Xetrov72014775|Xetrov72014775|prrx2	11.4174	0.329748	0.436087	0.75615	0.449559	0.712219
Xetrov72017142|Xetrov72017142|rara	1927.36	-0.867342	0.339375	-2.5557	0.0105974	0.0590157
Xetrov72012235|Xetrov72012235|zpd	1246.6	0.0544584	0.126415	0.43079	0.666621	0.858905
Xetrov72043050|Xetrov72043050	45.8916	-0.664304	0.388098	-1.71169	0.0869538	0.269739
Xetrov72020987|Xetrov72020987|mrps27	892.79	0.167211	0.107001	1.56271	0.118121	0.329486
Xetrov72024250|Xetrov72024250|rasl10a	10.2071	-0.948942	0.484323	-1.95932	0.0500758	0.183683
Xetrov72042306|Xetrov72042306	1.20788	0.189706	0.594697	0.318996	0.749729	0.900062
Xetrov72028253|Xetrov72028253	1.07932	0.0909852	0.596345	0.152571	0.878736	0.954201
Xetrov72027907|Xetrov72027907	3.58871	1.59444	0.574406	2.7758	0.00550655	0.0354565
Xetrov72000032|Xetrov72000032|mgam	707.482	0.262448	0.159009	1.65053	0.0988349	0.29349
Xetrov72022749|Xetrov72022749|c18orf32	550.865	-0.102047	0.198948	-0.512931	0.608	0.825957
Xetrov72015334|Xetrov72015334|ndufa1	626.513	-0.171816	0.142235	-1.20797	0.22706	0.49303
Xetrov72005434|Xetrov72005434	11.0616	0.738355	0.525096	1.40613	0.159685	0.399509
Xetrov72041819|Xetrov72041819	683.576	0.503774	0.246247	2.04581	0.0407755	0.158441
Xetrov72010408|Xetrov72010408|sec13	1668.76	-0.156568	0.124138	-1.26124	0.207222	0.467417
Xetrov72042199|Xetrov72042199	1.45767	1.50692	0.596369	2.52683	0.0115098	0.0627607
Xetrov72000162|Xetrov72000162	194.546	0.177508	0.2682	0.661849	0.508068	0.758089
Xetrov72026940|Xetrov72026940|btg4	72.1009	0.303187	0.363155	0.834868	0.403792	0.676479
Xetrov72035735|Xetrov72035735	169.203	0.735005	0.269236	2.72996	0.0063342	0.0395028
Xetrov72031817|Xetrov72031817|a2ld1	9.58171	0.266454	0.365647	0.72872	0.466173	0.725732
Xetrov72023787|Xetrov72023787	9.96463	0.126732	0.421379	0.300756	0.763601	0.906804
Xetrov72039817|Xetrov72039817|ccdc3	2.01042	0.032129	0.596788	0.0538366	0.957065	0.984853
Xetrov72029855|Xetrov72029855|tyr	7.18879	0.0846305	0.417356	0.202777	0.839309	0.938972
Xetrov72000170|Xetrov72000170|med23	1861.69	0.311362	0.237296	1.31213	0.189478	0.443307
Xetrov72008746|Xetrov72008746|ampd3	51.3031	-0.0695054	0.35767	-0.194328	0.845919	0.940665
Xetrov72021106|Xetrov72021106|f2rl1	626.443	-0.119878	0.181017	-0.662248	0.507812	0.757869
Xetrov72025848|Xetrov72025848|ina	1.19688	-0.314866	0.593452	-0.530568	0.595718	0.816945
Xetrov72014835|Xetrov72014835	4.31151	0.552321	0.589659	0.936678	0.348924	0.626407
Xetrov72022548|Xetrov72022548|tdgf1	730.311	0.98537	0.31095	3.1689	0.00153015	0.0127404
Xetrov72039627|Xetrov72039627|rlbp1	45.4267	-0.74251	0.494063	-1.50287	0.132874	0.356133
Xetrov72022970|Xetrov72022970|lsm6	1937.93	-0.166211	0.0812315	-2.04614	0.0407425	0.158346
Xetrov72021518|Xetrov72021518	5.73212	0.639465	0.540128	1.18391	0.236447	0.504617
Xetrov72007689|Xetrov72007689	140.217	-0.308345	0.281402	-1.09575	0.27319	0.547427
Xetrov72002314|Xetrov72002314	6.49113	0.609645	0.529266	1.15187	0.249376	0.520299
Xetrov72002751|Xetrov72002751|nus1	204.487	0.0812884	0.221156	0.367561	0.7132	0.882546
Xetrov72027258|Xetrov72027258|dusp3	10.0784	0.245206	0.49166	0.49873	0.617969	0.832707
Xetrov72036017|Xetrov72036017	2040.42	0.491994	0.248202	1.98223	0.0474538	0.176496
Xetrov72013782|Xetrov72013782|fsip1	1.43415	0.138572	0.560485	0.247235	0.804726	0.926
Xetrov72025176|Xetrov72025176|supv3l1	189.234	0.136822	0.194925	0.701921	0.482729	0.738322
Xetrov72030953|Xetrov72030953|psmg1	1103.47	0.16132	0.147535	1.09343	0.274203	0.548698
Xetrov72017873|Xetrov72017873|ghdc	5.6465	0.275514	0.525372	0.524417	0.599988	0.819685
Xetrov72039496|Xetrov72039496|glt8d2	4.78512	2.19811	0.574472	3.82632	0.000130074	0.00166427
Xetrov72019137|Xetrov72019137|usp53	225.934	0.20976	0.248165	0.845244	0.397974	0.671756
Xetrov72013121|Xetrov72013121|lrrc68	332.456	0.159474	0.354067	0.450407	0.652417	0.85142
Xetrov72040618|Xetrov72040618	1.98988	1.49178	0.58706	2.54111	0.0110501	0.0608175
Xetrov72020725|Xetrov72020725|dcaf10	1600.23	-0.0254861	0.139328	-0.182922	0.854859	0.944116
Xetrov72039680|Xetrov72039680|ccdc69	31.4583	0.261384	0.400202	0.65313	0.513673	0.761823
Xetrov72030763|Xetrov72030763|snrnp40	4987.53	-0.335284	0.0807042	-4.15448	3.26032e-05	0.000525628
Xetrov72037341|Xetrov72037341|gnrhr	25.7612	1.14513	0.53241	2.15085	0.0314882	0.131644
Xetrov72018722|Xetrov72018722|kiaa0368	528.432	0.0381589	0.160529	0.237707	0.812108	0.929757
Xetrov72031049|Xetrov72031049|glod4	253.831	-0.106695	0.263154	-0.405449	0.685148	0.868201
Xetrov72011275|Xetrov72011275	7.83234	-0.0824125	0.41809	-0.197117	0.843736	0.939791
Xetrov72011324|Xetrov72011324	0.939362	0.335629	0.559984	0.599355	0.548936	0.78627
Xetrov72036040|Xetrov72036040|gnai2	39.1344	-0.429026	0.298573	-1.43692	0.150741	0.385271
Xetrov72017188|Xetrov72017188	6.15835	-0.40549	0.48497	-0.836113	0.403091	0.676386
Xetrov72034016|Xetrov72034016|clptm1l	109.361	0.449057	0.270968	1.65723	0.097472	0.290611
Xetrov72039225|Xetrov72039225|ikbip	238.155	-0.888165	0.261711	-3.39368	0.000689596	0.00665348
Xetrov72002734|Xetrov72002734|trmt61b	33.83	0.532916	0.218707	2.43667	0.0148232	0.0757896
Xetrov72013251|Xetrov72013251|aspg	546.745	-0.139866	0.237578	-0.588717	0.556051	0.791107
Xetrov72019471|Xetrov72019471|rbm15	897.906	-0.0284961	0.173965	-0.163804	0.869885	0.950387
Xetrov72041672|Xetrov72041672	3.16742	0.531743	0.551904	0.963471	0.335311	0.614324
Xetrov72029986|Xetrov72029986|gdpd5	99.6681	0.168558	0.407636	0.413502	0.679239	0.865299
Xetrov72036906|Xetrov72036906	9.80766	-0.617444	0.475584	-1.29829	0.194189	0.449859
Xetrov72033846|Xetrov72033846|gpaa1	514.206	0.14011	0.15849	0.884027	0.376682	0.65313
Xetrov72002086|Xetrov72002086	1.68347	0.186676	0.573023	0.325774	0.744595	0.897658
Xetrov72002206|Xetrov72002206	24.0745	0.514959	0.318953	1.61453	0.106412	0.307341
Xetrov72041907|Xetrov72041907|unnamed	5.22336	0.913115	0.59658	1.53058	0.125873	0.344027
Xetrov72003558|Xetrov72003558	1.17752	-0.0526314	0.597367	-0.0881057	0.929793	0.974523
Xetrov72005138|Xetrov72005138|chrna7	5.34814	1.82816	0.522687	3.49761	0.00046944	0.00481822
Xetrov72018124|Xetrov72018124|cdc6	2651.94	0.0604604	0.213429	0.283281	0.776962	0.91314
Xetrov72002985|Xetrov72002985|gpank1	119.05	0.346979	0.309422	1.12138	0.262127	0.534712
Xetrov72011171|Xetrov72011171|immp1l	229.284	0.712255	0.490472	1.45218	0.14645	0.377945
Xetrov72011856|Xetrov72011856	38.6259	-0.348717	0.312414	-1.1162	0.264336	0.536708
Xetrov72019323|Xetrov72019323|adamts6	20.6638	1.23792	0.459621	2.69334	0.00707399	0.0431729
Xetrov72037953|Xetrov72037953|lars	206.686	0.0799458	0.154885	0.516162	0.605741	0.824336
Xetrov72035466|Xetrov72035466	433.795	0.237016	0.165817	1.42938	0.152895	0.388508
Xetrov72013166|Xetrov72013166|sytl4	173.99	0.0172698	0.324838	0.0531643	0.957601	0.984853
Xetrov72031894|Xetrov72031894	14.1768	0.179002	0.41516	0.431165	0.666349	0.858905
Xetrov72038605|Xetrov72038605|grk5	435.833	0.34419	0.193045	1.78295	0.074595	0.242395
Xetrov72004465|Xetrov72004465|plcl1	7.02465	1.0875	0.423402	2.56848	0.0102145	0.0574499
Xetrov72037026|Xetrov72037026|s1pr5	2699.58	-0.216274	0.269353	-0.802939	0.42201	0.692226
Xetrov72043583|Xetrov72043583	1491.38	1.27544	0.391072	3.2614	0.00110864	0.00975251
Xetrov72034630|Xetrov72034630|dnajb6	273.488	-0.360939	0.156664	-2.3039	0.0212281	0.0991591
Xetrov72015946|Xetrov72015946	6.59331	-0.0653939	0.497524	-0.131439	0.895428	0.961029
Xetrov72035623|Xetrov72035623	96.7325	1.00249	0.492473	2.03563	0.0417877	0.161236
Xetrov72027736|Xetrov72027736|unnamed	169.979	-0.332606	0.502799	-0.661509	0.508286	0.75818
Xetrov72015759|Xetrov72015759	154.502	1.142	0.255286	4.47339	7.69891e-06	0.000151317
Xetrov72006000|Xetrov72006000|dpepe	64.3327	0.0108048	0.197627	0.0546728	0.956399	0.984684
Xetrov72030959|Xetrov72030959|acy3	610.466	0.606473	0.426748	1.42115	0.155273	0.392591
Xetrov72033734|Xetrov72033734|thoc1	3664.21	-0.11521	0.0973081	-1.18397	0.236426	0.504617
Xetrov72010311|Xetrov72010311|cdk10	17.6628	-0.30103	0.430302	-0.699579	0.48419	0.739928
Xetrov72028755|Xetrov72028755|nalcn	135.231	-0.3396	0.167838	-2.02338	0.0430338	0.164802
Xetrov72001074|Xetrov72001074|psen2	216.913	0.219054	0.134636	1.62701	0.103735	0.302578
Xetrov72020888|Xetrov72020888	26.8251	0.495913	0.364078	1.36211	0.173164	0.419252
Xetrov72039476|Xetrov72039476|gpr37	1.12088	-0.3772	0.595956	-0.632933	0.526778	0.771968
Xetrov72012850|Xetrov72012850	17.6657	-1.46915	0.533709	-2.75271	0.00591042	0.0375436
Xetrov72034892|Xetrov72034892|c8orf84	21.4218	-0.744171	0.447915	-1.66141	0.0966311	0.288835
Xetrov72043096|Xetrov72043096|setd1a	3864.57	0.644143	0.21429	3.00594	0.00264764	0.0199303
Xetrov72036866|Xetrov72036866|pcolce	5.09125	1.697	0.524064	3.23816	0.00120302	0.0104211
Xetrov72027207|Xetrov72027207	1.58373	0.896408	0.596411	1.503	0.132838	0.356088
Xetrov72035826|Xetrov72035826	15.5401	0.840518	0.409795	2.05107	0.0402603	0.157023
Xetrov72019239|Xetrov72019239|anks1a	302.184	0.51047	0.183368	2.78386	0.00537166	0.0347902
Xetrov72005082|Xetrov72005082|kpna7	4367.82	0.0692508	0.136196	0.508464	0.611128	0.828176
PAC:20685605	548.762	-0.181254	0.21974	-0.824855	0.409454	0.68128
Xetrov72023623|Xetrov72023623	843.737	-0.00769706	0.102934	-0.0747769	0.940392	0.978745
Xetrov72041740|Xetrov72041740	1.4756	0.45877	0.588023	0.78019	0.435279	0.700035
Xetrov72020634|Xetrov72020634|cwc27	2577.09	0.145435	0.0950026	1.53085	0.125807	0.343896
Xetrov72008197|Xetrov72008197	74.9287	-0.284186	0.262728	-1.08167	0.279397	0.554272
Xetrov72042835|Xetrov72042835|top1mt	625.884	0.709281	0.254258	2.78961	0.00527721	0.0343091
Xetrov72002089|Xetrov72002089|selt	4819.03	-0.0458178	0.0737039	-0.621647	0.534174	0.776511
Xetrov72010187|Xetrov72010187|rtcd1	105.442	0.147071	0.264302	0.556449	0.577904	0.804757
Xetrov72039138|Xetrov72039138|unnamed	142.276	0.256929	0.411747	0.623998	0.532629	0.775474
Xetrov72013982|Xetrov72013982|tspan15	150.767	0.00137273	0.185566	0.00739754	0.994098	0.998789
Xetrov72002101|Xetrov72002101|mal	11.2189	-1.73365	0.589669	-2.94004	0.00328169	0.02369
Xetrov72013845|Xetrov72013845|adad2	145.898	-0.290906	0.164625	-1.76709	0.077214	0.24825
Xetrov72021265|Xetrov72021265|palm	635.262	1.6748	0.379355	4.41487	1.01073e-05	0.000190742
Xetrov72026663|Xetrov72026663|unnamed	46.5212	-0.094659	0.228083	-0.41502	0.678127	0.864599
Xetrov72030869|Xetrov72030869|wdr77	259.185	0.000788525	0.296398	0.00266035	0.997877	0.999282
Xetrov72032867|Xetrov72032867|ubac2	1.32857	-0.0599701	0.571056	-0.105016	0.916363	0.969705
Xetrov72043079|Xetrov72043079|shc1	1046.32	-0.248087	0.0780302	-3.17937	0.00147593	0.0123876
Xetrov72019637|Xetrov72019637|fstl5	22.6233	1.30773	0.405629	3.22395	0.00126434	0.0108349
Xetrov72010197|Xetrov72010197|unnamed	4.29724	-0.389897	0.541503	-0.720028	0.471508	0.730017
Xetrov72026731|Xetrov72026731	4.00343	0.197366	0.578811	0.340986	0.733114	0.891831
Xetrov72027516|Xetrov72027516	2.56181	0.206207	0.593578	0.347397	0.728293	0.889249
Xetrov72018594|Xetrov72018594|svep1	23.3883	1.57898	0.425076	3.71459	0.000203537	0.00239588
Xetrov72014942|Xetrov72014942|rab33a	2.60346	-0.127167	0.531173	-0.239409	0.810789	0.929386
Xetrov72034595|Xetrov72034595|zdhhc3	86.089	0.412578	0.19156	2.15379	0.0312569	0.131083
Xetrov72007750|Xetrov72007750	1324.68	0.214503	0.384302	0.558161	0.576734	0.804118
Xetrov72008501|Xetrov72008501|kdm4a	3190.8	-0.161784	0.0945793	-1.71056	0.0871624	0.270003
Xetrov72033697|Xetrov72033697|bbs9	5.46017	0.123198	0.461842	0.266753	0.78966	0.91797
Xetrov72009160|Xetrov72009160|mtf2	786.273	0.0792575	0.195896	0.40459	0.685779	0.868475
Xetrov72020429|Xetrov72020429|lpcat4	298.586	-1.48026	0.376225	-3.9345	8.33688e-05	0.00115031
Xetrov72035832|Xetrov72035832	10.6582	2.95003	0.558952	5.2778	1.30745e-07	4.03679e-06
Xetrov72038113|Xetrov72038113	9.75625	0.314545	0.481058	0.65386	0.513202	0.761582
Xetrov72004428|Xetrov72004428|pum2	446.034	-0.00369928	0.180503	-0.0204943	0.983649	0.994527
Xetrov72009361|Xetrov72009361|cdcp2	46.603	-0.0278353	0.251073	-0.110866	0.911723	0.967784
Xetrov72035609|Xetrov72035609|chchd7	133.992	-0.0709519	0.357359	-0.198545	0.842619	0.939771
Xetrov72006904|Xetrov72006904	11.8485	0.520965	0.460405	1.13154	0.257829	0.529837
Xetrov72028141|Xetrov72028141	2.56062	2.37342	0.576513	4.11686	3.84067e-05	0.000598305
Xetrov72010671|Xetrov72010671|ca7	174.848	1.34968	0.51307	2.63059	0.00852364	0.0500262
Xetrov72008388|Xetrov72008388|ankrd27	478.029	-0.242942	0.15841	-1.53363	0.125122	0.34267
Xetrov72009792|Xetrov72009792|ccdc113	65.7147	-0.0846726	0.5015	-0.168839	0.865924	0.948934
Xetrov72039381|Xetrov72039381|pank3	205.659	-0.0961366	0.132041	-0.728083	0.466562	0.725978
Xetrov72035389|Xetrov72035389|c11orf51	224.767	0.274836	0.135218	2.03254	0.0420986	0.162111
Xetrov72008081|Xetrov72008081|celsr3	9.68164	-0.0752469	0.388	-0.193935	0.846227	0.940674
Xetrov72029329|Xetrov72029329|inpp5k	30.6999	-0.591957	0.326735	-1.81173	0.0700272	0.231464
Xetrov72021307|Xetrov72021307|cbwd2	184.393	0.891627	0.188336	4.73424	2.19873e-06	5.08109e-05
Xetrov72008758|Xetrov72008758|usp1	938.309	-0.244172	0.175014	-1.39516	0.162968	0.404944
Xetrov72042794|Xetrov72042794	5.26866	-1.23136	0.499499	-2.46519	0.0136941	0.071524
Xetrov72031821|Xetrov72031821|hist1h2aa	444.141	0.0449814	0.427169	0.105301	0.916137	0.969705
Xetrov72024684|Xetrov72024684|ank3	1298.11	0.745807	0.385025	1.93703	0.0527414	0.190584
Xetrov72022224|Xetrov72022224|uchl1	524.666	-0.537954	0.232229	-2.31648	0.0205323	0.0967245
Xetrov72028565|Xetrov72028565	4.12002	0.142334	0.479881	0.296603	0.76677	0.907994
Xetrov72023912|Xetrov72023912|s1pr3	11.3255	-1.88733	0.489657	-3.85439	0.00011602	0.00151429
Xetrov72014791|Xetrov72014791|tbcb	702.636	-0.156696	0.170032	-0.921568	0.356754	0.633626
Xetrov72010396|Xetrov72010396|rcn1	178.008	0.237954	0.27947	0.851448	0.394521	0.668382
Xetrov72007533|Xetrov72007533	32.4475	3.88286	0.490614	7.91429	2.48675e-15	4.87869e-13
Xetrov72009543|Xetrov72009543|tor1aip1	304.821	-0.0954348	0.170095	-0.561067	0.574752	0.802674
Xetrov72021032|Xetrov72021032|rxfp3	1.6851	0.746132	0.537779	1.38743	0.165309	0.407945
Xetrov72038671|Xetrov72038671|tmem209	69.1737	-0.0656893	0.251567	-0.26112	0.794	0.920037
Xetrov72028546|Xetrov72028546	10.1712	-0.244119	0.398161	-0.613118	0.539799	0.779764
Xetrov72012932|Xetrov72012932|sh2d3c	82.4788	0.99813	0.272613	3.66134	0.000250901	0.00287262
Xetrov72033507|Xetrov72033507|macc1	1.659	-0.0451026	0.583638	-0.0772784	0.938402	0.97806
Xetrov72027068|Xetrov72027068|npm3	209.771	0.186062	0.158204	1.17609	0.239558	0.508029
Xetrov72030784|Xetrov72030784|ccdc89	332.662	0.0419889	0.141403	0.296945	0.766508	0.907924
Xetrov72036804|Xetrov72036804	16.6271	-0.971655	0.413776	-2.34826	0.0188612	0.0908522
Xetrov72023031|Xetrov72023031|uqcr11	2867.69	-0.0572454	0.117484	-0.487259	0.626075	0.836515
Xetrov72004552|Xetrov72004552|epha4	9157.54	0.441476	0.147566	2.99172	0.00277411	0.0207332
Xetrov72028569|Xetrov72028569|adam15	2.18394	-0.424064	0.590068	-0.718671	0.472344	0.730464
Xetrov72022803|Xetrov72022803	28.8931	1.83761	0.514579	3.57108	0.000355508	0.00383924
Xetrov72029953|Xetrov72029953|cyp27b1	1.49193	0.321051	0.593714	0.54075	0.58868	0.811833
Xetrov72027364|Xetrov72027364|vamp3	68.2861	-0.307643	0.314083	-0.979495	0.327335	0.606846
Xetrov72035977|Xetrov72035977	74.3872	2.80272	0.505569	5.54369	2.96155e-08	1.09799e-06
Xetrov72032891|Xetrov72032891|dscr6	187.293	-2.92376	0.500668	-5.83972	5.22899e-09	2.29564e-07
Xetrov72025940|Xetrov72025940	29.0712	1.36104	0.394249	3.45223	0.000555971	0.00554617
Xetrov72013711|Xetrov72013711|ccbl1	26.6353	0.17654	0.314632	0.5611	0.57473	0.802674
Xetrov72004572|Xetrov72004572|rab3gap1	41.7166	-0.145353	0.288173	-0.504396	0.613983	0.830014
Xetrov72024140|Xetrov72024140	0.98177	-0.0104474	0.563163	-0.0185513	0.985199	0.995079
Xetrov72004314|Xetrov72004314	58.4261	-0.441767	0.311035	-1.42031	0.155516	0.3931
Xetrov72032108|Xetrov72032108	1.01921	0.414809	0.565651	0.73333	0.463357	0.723686
Xetrov72002881|Xetrov72002881	17.1441	0.375444	0.378093	0.992992	0.320714	0.600072
Xetrov72008788|Xetrov72008788|fgd3	7.8703	-0.283821	0.374844	-0.757171	0.448947	0.711588
Xetrov72018352|Xetrov72018352|eif3g	5107.68	-0.037862	0.172604	-0.219358	0.826371	0.934317
Xetrov72018753|Xetrov72018753|kiaa1239	2.33228	-0.47891	0.557997	-0.858265	0.390746	0.665278
Xetrov72042582|Xetrov72042582	1.4286	0.186389	0.596609	0.312413	0.754727	0.903083
Xetrov72041465|Xetrov72041465|cecr1	1.11717	0.263487	0.583985	0.451189	0.651854	0.851158
Xetrov72036882|Xetrov72036882|mbd1	1748.5	0.116725	0.118516	0.98489	0.324678	0.604068
Xetrov72005476|Xetrov72005476|nck1	151.606	0.0447864	0.321426	0.139336	0.889184	0.958545
Xetrov72016901|Xetrov72016901|spata20	46.6835	0.0851055	0.432623	0.196719	0.844047	0.939859
Xetrov72b000233|Xetrov72b000233|fgf4	2.54102	0.981196	0.586927	1.67175	0.0945734	0.285037
Xetrov72008609|Xetrov72008609|unnamed	2.93321	-0.318507	0.578214	-0.550847	0.581739	0.806871
Xetrov72013752|Xetrov72013752|znf329	108.323	-1.47514	0.418038	-3.52872	0.000417579	0.00438878
Xetrov72034626|Xetrov72034626|tbrg4	1665.63	-0.0114531	0.144553	-0.0792313	0.936849	0.977315
Xetrov72015032|Xetrov72015032|cradd.2	86.8239	-0.595651	0.547953	-1.08705	0.277015	0.551914
Xetrov72018311|Xetrov72018311	56.9546	0.0559703	0.309735	0.180703	0.8566	0.944879
Xetrov72021896|Xetrov72021896|lix1	16.7252	1.08809	0.425733	2.5558	0.0105944	0.0590157
Xetrov72010170|Xetrov72010170|rabggtb	102.212	0.384357	0.269253	1.42749	0.153438	0.389468
Xetrov72026794|Xetrov72026794|tspan14	1960.86	0.0436644	0.100182	0.435853	0.662943	0.857252
Xetrov72036517|Xetrov72036517	30.9491	-0.123672	0.43518	-0.284185	0.776268	0.912887
Xetrov72008364|Xetrov72008364|smg7	148.015	-0.203815	0.173875	-1.17219	0.24112	0.509908
Xetrov72002530|Xetrov72002530	5.87023	0.33256	0.477809	0.696011	0.486422	0.741803
Xetrov72001959|Xetrov72001959|mall	3.85846	-1.57221	0.594533	-2.64444	0.00818259	0.0485389
Xetrov72037344|Xetrov72037344	2.64926	0.0158132	0.535371	0.0295369	0.976436	0.992044
Xetrov72034941|Xetrov72034941	36.4483	0.196039	0.274219	0.714899	0.474671	0.732183
Xetrov72025975|Xetrov72025975|ppp2r2d	3090.14	0.198423	0.120929	1.64082	0.100835	0.297143
Xetrov72029417|Xetrov72029417|phactr4	1123.11	0.560715	0.236484	2.37104	0.0177379	0.0867277
Xetrov72019347|Xetrov72019347|dstyk	2027.57	-0.0734277	0.302342	-0.242863	0.808111	0.927927
Xetrov72011067|Xetrov72011067|cyba	17.3322	1.724	0.438997	3.92712	8.59674e-05	0.00117668
Xetrov72041369|Xetrov72041369	23.9389	-2.5418	0.332714	-7.63958	2.17938e-14	3.33711e-12
Xetrov72003024|Xetrov72003024|actr3	712.119	0.0542418	0.121097	0.447919	0.654212	0.852382
Xetrov72006751|Xetrov72006751|unnamed	1.53034	0.768099	0.592452	1.29647	0.194812	0.450408
Xetrov72013739|Xetrov72013739|vsig4	4.61572	0.174104	0.518027	0.33609	0.736803	0.893889
Xetrov72028586|Xetrov72028586	4.04538	0.568251	0.543817	1.04493	0.296055	0.573122
Xetrov72028941|Xetrov72028941|phka1p1	20.9692	0.943623	0.536019	1.76043	0.0783353	0.25065
Xetrov72006509|Xetrov72006509	2.61658	0.291633	0.574194	0.507899	NA	NA
Xetrov72023533|Xetrov72023533	79.9052	-0.828311	0.260338	-3.18168	0.00146424	0.0123169
Xetrov72017394|Xetrov72017394|bmp7.1	826.299	-2.44417	0.416053	-5.87467	4.23686e-09	1.88646e-07
Xetrov72041282|Xetrov72041282|unnamed	1.40955	0.692453	0.516777	1.33994	0.180263	0.430629
Xetrov72004566|Xetrov72004566|itga4	100.844	0.589669	0.482079	1.22318	0.221261	0.485466
Xetrov72035279|Xetrov72035279|ramp3	0.965784	0.349685	0.591238	0.591446	0.554222	0.789829
Xetrov72032499|Xetrov72032499|hoxc11	2.71246	-0.92359	0.590039	-1.5653	0.117512	0.328636
Xetrov72023117|Xetrov72023117	94.9906	0.498116	0.226126	2.20283	0.0276069	0.119831
Xetrov72012353|Xetrov72012353	1.26938	0.0868925	0.596986	0.145552	0.884275	0.956437
Xetrov72007251|Xetrov72007251	66.7285	-0.372371	0.380624	-0.978316	0.327918	0.607175
Xetrov72011337|Xetrov72011337	60.6366	-0.0528649	0.298489	-0.177108	0.859423	0.94669
Xetrov72040317|Xetrov72040317	9.10988	0.0640734	0.49941	0.128298	0.897913	0.961743
Xetrov72028470|Xetrov72028470|gcgr	1.9271	1.96008	0.591217	3.31534	0.000915329	0.00834026
Xetrov72016525|Xetrov72016525	2.31024	0.0720054	0.593103	0.121405	0.903371	0.964159
Xetrov72020922|Xetrov72020922|adh5	226.994	-0.0551479	0.378196	-0.145818	0.884065	0.956265
Xetrov72005561|Xetrov72005561|aldob	1370.3	-0.129676	0.127241	-1.01914	0.308136	0.586857
Xetrov72015232|Xetrov72015232|cox16	326.219	-0.0700797	0.155492	-0.450695	0.652209	0.851356
Xetrov72006643|Xetrov72006643	171.912	2.28216	0.323098	7.06336	1.62518e-12	1.52282e-10
Xetrov72017704|Xetrov72017704|pnpo	81.7856	0.337792	0.222195	1.52025	0.128449	0.348317
Xetrov72012818|Xetrov72012818|vars2	55.5678	-0.33493	0.260386	-1.28629	0.198344	0.455411
Xetrov72024890|Xetrov72024890|sec31b	449.031	-0.280735	0.191396	-1.46677	0.142438	0.37147
Xetrov72005109|Xetrov72005109|evx2	3.19542	-1.82413	0.5967	-3.05703	NA	NA
Xetrov72035482|Xetrov72035482	3.21782	0.0788195	0.539454	0.14611	0.883835	0.956235
Xetrov72015400|Xetrov72015400	1.81248	0.55962	0.597286	0.936938	0.34879	0.626387
Xetrov72010357|Xetrov72010357|ogn	2.6782	0.159441	0.543883	0.293153	0.769405	0.909436
Xetrov72006480|Xetrov72006480|hbe1	2.1207	1.38646	0.586003	2.36596	0.0179833	0.0876546
Xetrov72029725|Xetrov72029725|tomm70a	4165.35	-0.451817	0.163486	-2.76365	0.00571593	0.03653
Xetrov72014173|Xetrov72014173|yy1	4341.68	-0.162382	0.133329	-1.2179	0.223261	0.487999
Xetrov72027851|Xetrov72027851|mapk10	247.084	0.0292145	0.327055	0.0893261	0.928823	0.974156
Xetrov72040768|Xetrov72040768|rgs14	1.52786	0.987443	0.593761	1.66303	0.0963063	0.288466
Xetrov72008039|Xetrov72008039|hydin	267.77	1.81944	0.446564	4.07431	4.61514e-05	0.000700415
Xetrov72042772|Xetrov72042772|strbp	412.139	-0.205925	0.198861	-1.03552	0.300426	0.577841
Xetrov72038835|Xetrov72038835|ppp3cb	16.7606	-0.223926	0.322797	-0.693704	0.487868	0.742865
Xetrov72042965|Xetrov72042965	2.8567	0.777616	0.596619	1.30337	0.192448	0.447544
Xetrov72002742|Xetrov72002742	3.98644	1.86946	0.561911	3.32697	0.000877964	0.00806613
Xetrov72035948|Xetrov72035948	2.55941	1.35665	0.567371	2.39112	0.0167971	0.0832735
Xetrov72039517|Xetrov72039517|c8orf41	1280.05	-0.0200172	0.158952	-0.125932	0.899786	0.962558
Xetrov72030906|Xetrov72030906|gpn2	717.559	0.00456756	0.149778	0.0304955	0.975672	0.991713
Xetrov72023461|Xetrov72023461	3.71763	-0.0360102	0.56908	-0.063278	0.949545	0.98176
Xetrov72011457|Xetrov72011457|hspb11	286.057	-0.295967	0.161495	-1.83267	0.0668522	0.224714
Xetrov72036124|Xetrov72036124	20.9046	0.27229	0.420528	0.647497	0.51731	0.764693
Xetrov72036476|Xetrov72036476|bckdk	1703.38	-0.069997	0.110717	-0.632218	0.527244	0.772171
Xetrov72019834|Xetrov72019834|kiaa1539	790.586	0.144236	0.219673	0.656597	0.51144	0.760137
Xetrov72038872|Xetrov72038872|lzts1	2.299	-0.57011	0.571385	-0.997768	0.318392	0.597881
Xetrov72030322|Xetrov72030322|rhebl1	3635.24	0.0719922	0.18953	0.379846	0.70406	0.878794
Xetrov72010259|Xetrov72010259	5.41969	-0.618543	0.56727	-1.09039	0.275544	0.550407
Xetrov72019661|Xetrov72019661|hnrnpm	13315	-0.012979	0.144755	-0.089662	0.928556	0.974059
Xetrov72038158|Xetrov72038158|sh3pxd2b	643.806	0.192495	0.183585	1.04854	0.294392	0.571429
Xetrov72004756|Xetrov72004756|snx29	1.85417	-0.628926	0.574839	-1.09409	0.273915	0.548409
Xetrov72012412|Xetrov72012412|ahnak2	1.13318	-1.24645	0.574475	-2.16972	0.0300281	0.127692
Xetrov72033933|Xetrov72033933|tnfrsf11a	19.687	0.667987	0.400243	1.66895	0.0951264	0.286108
Xetrov72042548|Xetrov72042548	19.8014	1.84082	0.467931	3.93395	8.35622e-05	0.00115213
Xetrov72016500|Xetrov72016500|nisch	11.6546	-0.243842	0.417867	-0.58354	0.55953	0.793299
Xetrov72029119|Xetrov72029119|farp1	242.528	0.247375	0.236831	1.04452	0.296244	0.573236
Xetrov72000401|Xetrov72000401|rnpepl1	662.392	0.0895383	0.31738	0.282117	0.777854	0.913316
Xetrov72002407|Xetrov72002407	0.999972	-0.718176	0.586817	-1.22385	0.221009	0.485082
Xetrov72013371|Xetrov72013371|fmr1	795.147	-0.532456	0.130703	-4.07379	4.6255e-05	0.000700858
Xetrov72009368|Xetrov72009368	6.1379	2.86986	0.592856	4.84074	1.29355e-06	3.15988e-05
Xetrov72032798|Xetrov72032798	2.32375	-0.311696	0.577583	-0.539656	0.589435	0.812338
Xetrov72002698|Xetrov72002698	3.3087	1.34214	0.547632	2.4508	0.0142538	0.0737113
Xetrov72027988|Xetrov72027988|lin37	119.542	0.0372613	0.229636	0.162262	0.871099	0.951034
Xetrov72031125|Xetrov72031125	1.70783	0.215938	0.573851	0.376297	0.706696	0.879936
Xetrov72015061|Xetrov72015061|med29	76.0075	-0.731095	0.202035	-3.61866	0.00029613	0.00330847
Xetrov72005541|Xetrov72005541|alkbh5	779.465	-0.0347971	0.203374	-0.171099	0.864146	0.948721
Xetrov72024921|Xetrov72024921	141.827	0.699849	0.310707	2.25244	0.0242943	0.109259
Xetrov72019739|Xetrov72019739|lmbrd2	166.933	-0.181369	0.139809	-1.29726	0.194541	0.450142
Xetrov72017391|Xetrov72017391|mapt	4.28947	0.0905461	0.537221	0.168545	0.866154	0.948934
Xetrov72038345|Xetrov72038345|sema3a	305.043	0.608961	0.225724	2.69781	0.00697964	0.0427078
Xetrov72027528|Xetrov72027528|timm8b	546.613	0.038298	0.12374	0.309504	0.756938	0.904272
Xetrov72039440|Xetrov72039440|lrtm2	47.6721	0.770869	0.239576	3.21763	0.00129252	0.0110401
Xetrov72011551|Xetrov72011551|pidd	142.847	0.248006	0.520765	0.476235	0.633907	0.840479
Xetrov72002404|Xetrov72002404|c2orf50	24.3394	1.07785	0.545601	1.97553	0.0482085	0.178591
Xetrov72036743|Xetrov72036743	15.1915	-0.216907	0.341063	-0.635973	0.524794	0.77062
Xetrov72002522|Xetrov72002522	22.2529	0.539272	0.383226	1.40719	0.15937	0.399221
Xetrov72033236|Xetrov72033236|smarcc1	20685.8	0.0412719	0.119076	0.346601	0.728891	0.889587
Xetrov72020468|Xetrov72020468|mmp17	788.079	2.10812	0.272563	7.73444	1.03855e-14	1.70088e-12
Xetrov72017728|Xetrov72017728|psma7	3601.72	-0.0212433	0.150847	-0.140827	0.888007	0.957888
Xetrov72022581|Xetrov72022581|c4orf45	0.961997	0.205726	0.552117	0.372614	0.709436	0.880871
Xetrov72030004|Xetrov72030004|piga	139.301	-0.164413	0.190547	-0.86285	0.38822	0.663316
Xetrov72002660|Xetrov72002660	4.22207	0.100424	0.536554	0.187166	0.851531	0.942952
Xetrov72007759|Xetrov72007759	544.009	0.278207	0.437785	0.635489	0.525109	0.770862
Xetrov72034176|Xetrov72034176|map3k8	17.5836	0.0481848	0.445897	0.108063	0.913946	0.969106
Xetrov72009304|Xetrov72009304|eif3d	4225.33	-0.0974594	0.125646	-0.775666	0.437946	0.701509
Xetrov72041461|Xetrov72041461	42.4428	-0.255267	0.292406	-0.872989	0.382669	0.658191
Xetrov72003182|Xetrov72003182|fis1	506.12	-0.011865	0.205611	-0.0577061	0.953983	0.983863
Xetrov72009148|Xetrov72009148|znf546	592.094	-0.128	0.184004	-0.695635	0.486657	0.741957
Xetrov72032877|Xetrov72032877|ovca2	39.5167	0.295968	0.3512	0.842735	0.399377	0.673236
Xetrov72003703|Xetrov72003703	6.39532	0.364643	0.508942	0.716474	0.473699	0.731424
Xetrov72010360|Xetrov72010360|uchl5	162.023	0.0868689	0.395128	0.21985	0.825988	0.934227
Xetrov72011432|Xetrov72011432	6.50506	-0.500479	0.461604	-1.08422	0.278268	0.553247
Xetrov72012950|Xetrov72012950|cxorf57	617.832	0.0656363	0.19287	0.340313	0.733621	0.892169
Xetrov72038652|Xetrov72038652|c2orf42	226.159	-0.0802576	0.209563	-0.382976	0.701737	0.877667
Xetrov72027274|Xetrov72027274|unnamed	47.208	-0.37015	0.26593	-1.39191	0.16395	0.406401
Xetrov72017226|Xetrov72017226|kcng1	212.486	0.289325	0.136176	2.12464	0.0336166	0.138088
Xetrov72001080|Xetrov72001080|gopc	233.517	-0.13642	0.180426	-0.7561	0.449589	0.712219
Xetrov72012098|Xetrov72012098	2.09936	0.106268	0.544421	0.195194	0.845241	0.940523
Xetrov72004811|Xetrov72004811|eri2	734.143	-0.13929	0.123726	-1.1258	0.260251	0.53284
Xetrov72029221|Xetrov72029221|ace2	19.9399	-0.207325	0.577393	-0.359071	0.719542	0.885164
Xetrov72010607|Xetrov72010607|slc7a6os	423.077	-0.35048	0.200799	-1.74543	0.0809096	0.256188
Xetrov72039384|Xetrov72039384|tm6sf1	175.196	-0.304879	0.482526	-0.631838	0.527493	0.772354
Xetrov72025583|Xetrov72025583|shoc2	17.419	-0.251037	0.294227	-0.853209	0.393544	0.667808
Xetrov72043394|Xetrov72043394	6.32098	-0.0940597	0.467539	-0.20118	0.840558	0.939396
Xetrov72029810|Xetrov72029810|spats2	238.853	0.44803	0.201317	2.2255	0.026048	0.114807
Xetrov72030225|Xetrov72030225|cep85	216.801	-0.220132	0.243274	-0.904871	0.365534	0.642664
Xetrov72021586|Xetrov72021586|ccnh	456.466	-0.0691775	0.221864	-0.311801	0.755192	0.903404
Xetrov72b000200|Xetrov72b000200	394.035	0.0462468	0.142227	0.325162	0.745058	0.897731
Xetrov72009382|Xetrov72009382|astl	6.94513	-0.440936	0.499229	-0.883235	0.37711	0.65349
Xetrov72035791|Xetrov72035791	1.23714	-0.822968	0.59251	-1.38895	0.164847	0.407309
Xetrov72011927|Xetrov72011927	98.9448	-0.572022	0.407964	-1.40214	0.160874	0.401435
Xetrov72030932|Xetrov72030932|cars2	31.4907	0.144382	0.269618	0.535507	0.592299	0.81437
Xetrov72013314|Xetrov72013314|unnamed	1641.87	0.595749	0.239476	2.48772	0.0128564	0.0684195
Xetrov72041485|Xetrov72041485|arhgef3	52.6444	0.450973	0.225529	1.99962	0.0455412	0.171381
Xetrov72021980|Xetrov72021980|rnf150	8.07818	0.135677	0.472169	0.287349	0.773845	0.911653
Xetrov72038922|Xetrov72038922	1.46812	-0.368882	0.597338	-0.617543	0.536877	0.777713
Xetrov72022582|Xetrov72022582|unnamed	319.153	0.101273	0.260709	0.388454	0.69768	0.876049
Xetrov72006288|Xetrov72006288|gng13	275.098	0.261159	0.295287	0.884425	0.376467	0.652889
Xetrov72001010|Xetrov72001010|kmo	2.67066	0.964789	0.541046	1.78319	0.0745547	0.242342
Xetrov72015898|Xetrov72015898	24.2557	0.180974	0.502014	0.360495	0.718477	0.884636
Xetrov72011554|Xetrov72011554|ifitm1	119.178	-0.337359	0.185525	-1.8184	0.0690023	0.228775
Xetrov72001821|Xetrov72001821|cldn1	236.81	-0.545371	0.483067	-1.12898	0.258908	0.5313
Xetrov72035515|Xetrov72035515	2.58729	-0.127459	0.561966	-0.226809	0.820572	0.932093
Xetrov72042027|Xetrov72042027	1687.76	1.44097	0.557641	2.58404	0.00976506	0.0555467
Xetrov72030401|Xetrov72030401|wdfy2	41.5048	0.0823997	0.412847	0.199589	0.841802	0.939771
Xetrov72025143|Xetrov72025143|rnf214	181.536	0.197136	0.287997	0.684507	0.493655	0.747226
Xetrov72029927|Xetrov72029927|c1orf114	17149.5	1.10785	0.301275	3.67721	0.000235794	0.00272117
Xetrov72011119|Xetrov72011119|dr1	213.33	-0.147458	0.254455	-0.579504	0.562249	0.794926
Xetrov72017545|Xetrov72017545|tfb1m	171.45	0.352194	0.247862	1.42093	0.155338	0.392703
Xetrov72016987|Xetrov72016987|tgm2	33.1096	2.46984	0.4678	5.2797	1.29394e-07	4.00165e-06
Xetrov72034091|Xetrov72034091|traip	626.859	-0.621658	0.16995	-3.65788	0.000254306	0.00290631
Xetrov72002364|Xetrov72002364	1.94701	2.0615	0.595704	3.46061	0.000538956	0.00540218
Xetrov72013685|Xetrov72013685|foxn3	1645.94	0.558465	0.0895286	6.23784	4.43668e-10	2.46491e-08
Xetrov72034093|Xetrov72034093|dync1li1	1016.77	0.173217	0.157758	1.09799	0.272207	0.546388
Xetrov72039448|Xetrov72039448|kera	1.66568	1.35883	0.581923	2.33507	0.0195397	0.0932381
Xetrov72014120|Xetrov72014120|unnamed	378.832	-0.174881	0.175353	-0.997312	0.318613	0.598043
Xetrov72031616|Xetrov72031616|mrpl30	828.271	0.172477	0.16496	1.04557	0.295761	0.572788
Xetrov72007991|Xetrov72007991	1.72234	0.100443	0.576568	0.174208	0.861702	0.947728
Xetrov72003289|Xetrov72003289	198.92	0.247287	0.244973	1.00944	0.312762	0.591777
Xetrov72004420|Xetrov72004420|pkp4	1010.46	0.134767	0.170056	0.792486	0.428077	0.695945
Xetrov72011862|Xetrov72011862|macrod1	2.4769	1.06255	0.590304	1.8	0.071861	0.23583
Xetrov72024562|Xetrov72024562	157.63	-0.324183	0.25984	-1.24763	0.212168	0.472671
Xetrov72033415|Xetrov72033415|pign	22.2429	0.796	0.460507	1.72853	0.0838931	0.262815
Xetrov72022827|Xetrov72022827	7.54385	0.833823	0.423045	1.971	0.0487234	0.180038
Xetrov72014160|Xetrov72014160|fam199x	221.139	-0.692334	0.251625	-2.75146	0.0059331	0.0376623
Xetrov72011026|Xetrov72011026|h1f0	105.822	-0.498143	0.387552	-1.28536	0.198668	0.455972
Xetrov72035212|Xetrov72035212|arf5	9458.58	-0.151979	0.0612815	-2.48001	0.0131379	0.0692872
Xetrov72032193|Xetrov72032193	2.77482	1.09406	0.5892	1.85685	0.0633324	0.216166
Xetrov72035132|Xetrov72035132|rnf152	17.8994	-0.365073	0.524765	-0.695688	0.486624	0.741957
Xetrov72033095|Xetrov72033095|scn5a	5.20054	0.940288	0.538172	1.74719	0.0806046	0.255573
Xetrov72024358|Xetrov72024358|phtf1	1.49687	0.389197	0.552569	0.704342	0.48122	0.736968
Xetrov72005524|Xetrov72005524|tp53i3	5.7092	-0.188165	0.481928	-0.390443	0.696209	0.875357
Xetrov72029784|Xetrov72029784|nsrp1	665.447	-0.375367	0.125592	-2.98879	0.00280084	0.0208502
Xetrov72040027|Xetrov72040027|hand1	15.9427	0.69745	0.597234	1.1678	0.242888	0.512086
Xetrov72040058|Xetrov72040058|rab24	191.071	-0.122008	0.162791	-0.749478	0.453569	0.715334
Xetrov72011381|Xetrov72011381	5.05633	0.634527	0.490022	1.29489	0.195357	0.451233
Xetrov72039458|Xetrov72039458|ik	1272.09	-0.220439	0.165982	-1.32809	0.184148	0.435764
Xetrov72036147|Xetrov72036147	9.01241	-0.000927728	0.409585	-0.00226504	0.998193	0.999367
Xetrov72026036|Xetrov72026036|tead4	1268.39	-1.05136	0.22514	-4.66981	3.01474e-06	6.64866e-05
Xetrov72023467|Xetrov72023467	2.11817	1.05972	0.59566	1.77907	0.0752276	0.243904
Xetrov72017809|Xetrov72017809	10.4392	2.10608	0.564636	3.72998	0.000191498	0.00228271
Xetrov72012041|Xetrov72012041|fam5c	7.0483	0.254046	0.510312	0.497826	0.618607	0.832899
Xetrov72001304|Xetrov72001304|gyg1	2016.48	0.0283824	0.159419	0.178036	0.858695	0.946157
Xetrov72017714|Xetrov72017714|igfbp4	2.40466	-0.483387	0.579247	-0.834509	0.403994	0.676521
Xetrov72027420|Xetrov72027420	28.5876	0.0601342	0.305442	0.196876	0.843924	0.939859
Xetrov72034250|Xetrov72034250|calcr	1.02436	0.116542	0.587875	0.198243	0.842855	0.939771
Xetrov72028247|Xetrov72028247	4.82996	-0.0986352	0.53163	-0.185534	0.852811	0.943451
Xetrov72016146|Xetrov72016146	1.36496	0.133953	0.597364	0.22424	0.82257	0.932689
Xetrov72004667|Xetrov72004667|heatr2	417.307	0.116961	0.286749	0.407886	0.683358	0.867202
Xetrov72020699|Xetrov72020699|nfil3	94.4625	0.846335	0.285406	2.96537	0.00302314	0.022224
Xetrov72001082|Xetrov72001082|ism1	1746.48	-0.399559	0.1632	-2.44828	0.0143539	0.0740866
Xetrov72042297|Xetrov72042297	20.8782	0.418442	0.36389	1.14991	0.250179	0.520707
Xetrov72042371|Xetrov72042371	44.9404	-1.24168	0.277913	-4.46788	7.89998e-06	0.000154665
Xetrov72019122|Xetrov72019122|nnt	1073.9	-0.037005	0.123774	-0.298972	0.764962	0.907203
Xetrov72041072|Xetrov72041072	11.7147	-0.351656	0.448092	-0.784786	0.432579	0.698819
Xetrov72010141|Xetrov72010141|lhx8	11.1314	0.969636	0.405954	2.38853	0.0169157	0.0837294
Xetrov72038081|Xetrov72038081|anpep	859.73	2.11335	0.336598	6.27854	3.41756e-10	1.95642e-08
Xetrov72025982|Xetrov72025982|rnf26	546.241	0.165785	0.182032	0.910747	0.362429	0.639578
Xetrov72039700|Xetrov72039700|nkx2-5	7.25798	1.60581	0.584493	2.74735	0.00600787	0.0379578
Xetrov72038828|Xetrov72038828|dld	351.37	-0.184203	0.192464	-0.957078	0.338528	0.616653
Xetrov72010878|Xetrov72010878|ccdc134	944.482	-0.0137341	0.108957	-0.126051	0.899691	0.962558
Xetrov72030200|Xetrov72030200|znf205	181.533	1.10526	0.19228	5.74819	9.02026e-09	3.79213e-07
Xetrov72039221|Xetrov72039221|stra8	1.17141	0.292635	0.580076	0.504477	0.613926	0.830014
Xetrov72019474|Xetrov72019474|phf17	84.2313	-0.173364	0.27734	-0.625096	0.531908	0.77506
Xetrov72022367|Xetrov72022367|mobkl1a	62.032	-0.363675	0.399964	-0.909271	0.363207	0.640159
Xetrov72000696|Xetrov72000696|rps6ka2	1.15697	-0.209866	0.562179	-0.373309	0.708919	0.880871
Xetrov72022373|Xetrov72022373|c5orf28	17.6432	0.473278	0.373364	1.2676	0.204939	0.46448
Xetrov72022517|Xetrov72022517|fdx1l	282.554	-0.0265029	0.132557	-0.199936	0.84153	0.939771
Xetrov72032229|Xetrov72032229	15.9606	-1.07562	0.469739	-2.28981	0.0220321	0.101704
Xetrov72041198|Xetrov72041198|rnf169	2467.42	0.400419	0.41739	0.95934	0.337388	0.615802
Xetrov72037719|Xetrov72037719|ptprz1	4.86036	2.05382	0.596869	3.44099	0.000579587	0.00576343
Xetrov72020340|Xetrov72020340|dnajc21	169.014	-0.0751007	0.183879	-0.408424	0.682962	0.867202
Xetrov72009642|Xetrov72009642|btbd10	1283.59	-0.100173	0.133277	-0.751617	0.452281	0.714238
Xetrov72019511|Xetrov72019511|rasal1	110.979	-0.987697	0.534226	-1.84884	0.0644815	0.218937
Xetrov72023824|Xetrov72023824|selm	9.2373	0.214654	0.552833	0.388281	0.697808	0.876049
Xetrov72022542|Xetrov72022542|nras	50.7698	-0.394281	0.22221	-1.77436	0.0760034	0.245738
Xetrov72032797|Xetrov72032797	11.1945	0.292642	0.381034	0.768022	0.442474	0.705815
Xetrov72029047|Xetrov72029047|trim37	204.689	0.209741	0.193882	1.0818	0.279343	0.554272
Xetrov72019743|Xetrov72019743|znf366	1.62087	1.22889	0.597087	2.05814	0.0395768	0.155332
Xetrov72012471|Xetrov72012471|hcfc1	4538.89	-0.264507	0.112763	-2.3457	0.0189913	0.091362
Xetrov72033578|Xetrov72033578|unnamed	288.205	-0.240814	0.47912	-0.502617	NA	NA
Xetrov72013698|Xetrov72013698	1.76471	-0.176364	0.597375	-0.295232	0.767817	0.908567
Xetrov72016620|Xetrov72016620	9.43774	0.89331	0.445557	2.00493	0.0449705	0.169871
Xetrov72028690|Xetrov72028690|prpf8	14342.1	0.219154	0.0964123	2.27309	0.0230209	0.105186
Xetrov72006410|Xetrov72006410|c21orf70	871.86	0.116715	0.114789	1.01678	0.30926	0.588047
Xetrov72040940|Xetrov72040940|cnot8	122.347	-0.239779	0.239788	-0.999964	0.317328	0.59682
Xetrov72016656|Xetrov72016656|tanc2	206.838	1.16026	0.369887	3.13678	0.00170811	0.0139994
Xetrov72034348|Xetrov72034348|stk17a	2198.45	-0.286813	0.169825	-1.68888	0.0912433	0.277981
Xetrov72043468|Xetrov72043468	20.3885	1.18421	0.366031	3.23528	0.00121524	0.0104942
Xetrov72037754|Xetrov72037754|kiaa1549	27.5677	0.420309	0.256254	1.6402	0.100963	0.297401
Xetrov72024259|Xetrov72024259	6.63823	0.780528	0.542204	1.43955	0.149996	0.384408
Xetrov72043550|Xetrov72043550|loc100133511	13.6187	0.210285	0.541508	0.388332	0.697771	0.876049
Xetrov72034881|Xetrov72034881|tmem106b	10.8799	-0.0632542	0.522816	-0.120988	0.903701	0.964159
Xetrov72005100|Xetrov72005100|ears2	68.0771	-0.275888	0.220027	-1.25388	0.209885	0.470424
Xetrov72025632|Xetrov72025632	41.638	-0.228413	0.340413	-0.670988	0.502228	0.753163
Xetrov72013129|Xetrov72013129	64.2795	0.0476833	0.33685	0.141557	0.88743	0.957664
Xetrov72013272|Xetrov72013272|gpsm1	134.689	0.0242652	0.146453	0.165685	0.868404	0.949854
Xetrov72042768|Xetrov72042768|crb2	90.4873	0.361422	0.488575	0.739749	NA	NA
Xetrov72000278|Xetrov72000278|xpo1	7481.44	-0.194362	0.0910508	-2.13465	0.0327894	0.135727
Xetrov72028868|Xetrov72028868|c11orf30	294.841	0.650404	0.153892	4.22636	2.37504e-05	0.000399033
Xetrov72001546|Xetrov72001546|kcnmb3	3.70517	1.40788	0.571917	2.46169	0.0138285	0.0720657
Xetrov72010442|Xetrov72010442	39.7105	-0.537393	0.551581	-0.974277	0.329919	0.609305
Xetrov72039646|Xetrov72039646|c5orf15	647.128	-2.04191	0.26096	-7.82461	5.09235e-15	8.96349e-13
Xetrov72027623|Xetrov72027623	589.593	0.0420843	0.140297	0.299967	0.764202	0.906893
Xetrov72031658|Xetrov72031658|thap2	32.5387	0.422427	0.296621	1.42413	0.154409	0.391246
Xetrov72010830|Xetrov72010830|cidec	455.474	-0.664399	0.26307	-2.52556	0.0115515	0.0629101
Xetrov72b000033|Xetrov72b000033	112.778	0.194404	0.321362	0.604937	0.545221	0.783929
Xetrov72040303|Xetrov72040303|sra1	368.672	-0.0804621	0.219316	-0.366877	0.71371	0.882833
Xetrov72011616|Xetrov72011616	150.631	0.701208	0.196206	3.57384	0.00035178	0.00380771
Xetrov72016371|Xetrov72016371	5.8836	1.2051	0.580385	2.07638	0.0378592	0.150685
Xetrov72025009|Xetrov72025009|ctbp2	3.01895	0.0865034	0.56832	0.152209	0.879022	0.954304
Xetrov72027863|Xetrov72027863|exoc6b	3.82889	0.179398	0.515651	0.347906	0.727911	0.889128
Xetrov72023455|Xetrov72023455	1.7279	0.942556	0.590901	1.59512	0.110686	0.316529
Xetrov72020012|Xetrov72020012|etfdh	193.563	0.105862	0.187263	0.56531	0.571863	0.8006
Xetrov72024099|Xetrov72024099	7.13325	0.121455	0.456557	0.266023	0.790221	0.91831
Xetrov72003895|Xetrov72003895|dlg4	28.174	3.05806	0.571576	5.35022	8.7847e-08	2.85052e-06
Xetrov72019284|Xetrov72019284|uso1	803.553	-0.192554	0.185765	-1.03655	0.299948	0.577571
Xetrov72041331|Xetrov72041331	25.9284	-0.0956479	0.260333	-0.367406	0.713316	0.882546
Xetrov72041361|Xetrov72041361	1.04832	1.26928	0.593238	2.13958	0.0323888	0.134245
Xetrov72031943|Xetrov72031943	40.6277	-0.147358	0.353841	-0.416453	0.677079	0.864122
Xetrov72033305|Xetrov72033305|ankib1	250.034	-0.209298	0.312968	-0.668751	0.503654	0.75446
Xetrov72038392|Xetrov72038392|prkcq	3.03626	2.8	0.571816	4.89668	9.74712e-07	2.46412e-05
Xetrov72009511|Xetrov72009511	1.71264	0.36313	0.59736	0.607891	0.54326	0.782424
Xetrov72024506|Xetrov72024506|unnamed	1.97557	0.34888	0.587965	0.593369	0.552934	0.788937
Xetrov72041556|Xetrov72041556|man1b1	173.191	0.0340719	0.249975	0.136301	0.891583	0.959434
Xetrov72021185|Xetrov72021185|mapkapk2	1012.32	0.217158	0.317487	0.683989	0.493982	0.747226
Xetrov72008611|Xetrov72008611	863.605	-0.466145	0.231807	-2.01092	0.0443337	0.168173
Xetrov72019734|Xetrov72019734|bbs7	155.64	0.401552	0.317401	1.26512	0.205827	0.465596
Xetrov72019704|Xetrov72019704|tmcc2	76.2447	0.20935	0.315849	0.662818	0.507447	0.757728
Xetrov72024920|Xetrov72024920|aak1	124.657	0.47579	0.296941	1.6023	0.109088	0.31334
Xetrov72031366|Xetrov72031366	94.0307	0.154628	0.341869	0.452302	0.651051	0.850866
Xetrov72021944|Xetrov72021944|fgf20	566.128	0.176664	0.257169	0.686959	0.492109	0.746066
Xetrov72033590|Xetrov72033590|ctnnb1	22473.6	-0.0950398	0.0742696	-1.27966	0.200665	0.458488
Xetrov72033573|Xetrov72033573|casd1	150.85	-1.78286	0.52665	-3.38529	0.000711037	0.0067978
Xetrov72034521|Xetrov72034521|c1galt1	366.743	-0.195632	0.161224	-1.21342	0.22497	0.490347
Xetrov72027467|Xetrov72027467|cdk2ap2	97.3449	-0.110416	0.208019	-0.530798	0.595559	0.816945
Xetrov72024850|Xetrov72024850|ercc6	3649.61	0.0771696	0.241309	0.319796	0.749123	0.899831
Xetrov72b000286|Xetrov72b000286|rragc	257.913	-0.128179	0.230029	-0.55723	0.57737	0.804597
Xetrov72027344|Xetrov72027344|msmb.3	3.97628	-1.21586	0.565287	-2.15087	0.0314861	0.131644
Xetrov72025507|Xetrov72025507|klhl21	105.507	-0.178648	0.272338	-0.65598	0.511837	0.760248
Xetrov72004391|Xetrov72004391|mbd5	668.441	0.33593	0.184127	1.82444	0.0680851	0.227199
Xetrov72018568|Xetrov72018568|chrna6	6.83683	0.563987	0.562148	1.00327	0.31573	0.59546
Xetrov72026965|Xetrov72026965	568.695	0.311951	0.164684	1.89425	0.0581924	0.203982
Xetrov72005790|Xetrov72005790|krt8.2	188.093	-0.495045	0.163618	-3.02562	0.00248124	0.0189121
Xetrov72003377|Xetrov72003377	1225.08	-0.178393	0.160948	-1.10839	0.267694	0.541075
Xetrov72027011|Xetrov72027011|unnamed	93.1519	-0.442013	0.184422	-2.39675	0.0165413	0.0822656
Xetrov72015332|Xetrov72015332|chchd5	147.578	0.15827	0.235866	0.671015	0.502211	0.753163
Xetrov72018672|Xetrov72018672|med13l	482.624	0.237099	0.254471	0.931734	0.351474	0.628688
Xetrov72010351|Xetrov72010351|mgll	1.51776	-1.04694	0.596344	-1.75559	0.0791576	0.252335
Xetrov72000198|Xetrov72000198|atp13a-like	682.226	-1.295	0.590077	-2.19464	0.0281897	0.121575
Xetrov72014691|Xetrov72014691|srsf5	85775.7	-0.481607	0.0980486	-4.91192	9.0188e-07	2.30475e-05
Xetrov72042151|Xetrov72042151	13.9717	0.0974373	0.38603	0.252409	0.800725	0.923676
Xetrov72004846|Xetrov72004846|tbl3	607.108	0.243608	0.215522	1.13031	0.258344	0.530663
Xetrov72035225|Xetrov72035225|meox2	7.20711	-0.417264	0.577877	-0.722064	0.470255	0.728893
Xetrov72041882|Xetrov72041882	17.0522	-0.517799	0.514199	-1.007	0.313934	0.593072
Xetrov72036533|Xetrov72036533|unnamed	1599.96	-0.206366	0.290589	-0.710165	0.477602	0.734588
Xetrov72026831|Xetrov72026831|leng8	1.06532	-0.0991694	0.528705	-0.18757	0.851213	0.942823
Xetrov72014284|Xetrov72014284|taf7	1686.37	0.0183027	0.123563	0.148125	0.882244	0.955668
Xetrov72043529|Xetrov72043529	1.67145	0.0370766	0.593777	0.0624419	0.950211	0.982071
Xetrov72016323|Xetrov72016323	59.9511	0.725115	0.305182	2.37601	NA	NA
Xetrov72007789|Xetrov72007789	596.991	-0.43112	0.17152	-2.51352	0.0119534	0.0647483
Xetrov72007440|Xetrov72007440|fam18a	4.32055	0.673938	0.5952	1.13229	0.257513	0.529477
Xetrov72043152|Xetrov72043152|surf4.2	661.272	-0.0702109	0.227381	-0.308781	0.757488	0.904272
Xetrov72021298|Xetrov72021298|b3gnt4	16.132	-0.522507	0.368453	-1.41811	0.156158	0.394195
Xetrov72032221|Xetrov72032221	16.684	1.04578	0.365714	2.85957	0.00424218	0.0288633
Xetrov72002425|Xetrov72002425	8.33635	2.48118	0.59547	4.16675	3.0897e-05	0.000501217
Xetrov72017643|Xetrov72017643|sap30bp	2692.93	-0.0484105	0.098214	-0.492909	0.622077	0.83458
Xetrov72009152|Xetrov72009152	348.559	-0.326142	0.159893	-2.03976	0.0413744	0.160075
Xetrov72020215|Xetrov72020215|git2	147.276	-0.227519	0.356092	-0.638934	0.522866	0.769288
Xetrov72020275|Xetrov72020275|slc38a9	335.855	0.143374	0.262819	0.545525	0.585392	0.8094
Xetrov72010184|Xetrov72010184	22.5152	0.860168	0.367558	2.34023	0.0192721	0.0924767
Xetrov72021933|Xetrov72021933|pnpla1	5.94253	0.998837	0.548038	1.82257	0.0683687	0.227806
Xetrov72042245|Xetrov72042245	17.0471	0.446314	0.325459	1.37134	0.17027	0.414968
Xetrov72029980|Xetrov72029980|ythdf2	997.633	-0.18997	0.11683	-1.62604	0.103942	0.302712
Xetrov72023311|Xetrov72023311	16.992	0.784092	0.311434	2.51768	0.011813	0.0640467
Xetrov72031082|Xetrov72031082|tnfsf11	77.8647	1.39183	0.313912	4.43382	9.25783e-06	0.000177377
Xetrov72022181|Xetrov72022181|polr2e	650.347	-0.308167	0.16063	-1.91849	0.0550487	0.196101
Xetrov72015337|Xetrov72015337	9.17626	0.0293443	0.494111	0.059388	0.952643	0.983241
Xetrov72022941|Xetrov72022941|ttc33	216.071	0.0188956	0.207858	0.090906	0.927567	0.973519
Xetrov72034601|Xetrov72034601|rab12	251.273	0.38469	0.346002	1.11181	0.266218	0.539199
Xetrov72027903|Xetrov72027903	66.5573	0.279072	0.344319	0.810506	0.417649	0.688792
Xetrov72027264|Xetrov72027264|cd3e	7.57684	2.38613	0.542882	4.3953	1.10618e-05	0.000205868
Xetrov72007509|Xetrov72007509	1.09707	-0.515623	0.592733	-0.869907	0.384351	0.659883
Xetrov72043469|Xetrov72043469	6.45138	-0.781775	0.508844	-1.53638	0.124446	0.341317
Xetrov72036536|Xetrov72036536|efr3b	41.6161	0.34137	0.466572	0.731656	0.464379	0.724655
Xetrov72029511|Xetrov72029511|por	1153.82	0.088096	0.278435	0.316397	0.751701	0.901254
Xetrov72007390|Xetrov72007390|ccdc42	1.25151	0.0270539	0.53172	0.0508801	0.959421	0.98564
Xetrov72015494|Xetrov72015494	2.906	2.21207	0.587741	3.76369	0.000167425	0.00204759
Xetrov72001790|Xetrov72001790|sod2	25.7297	-0.135981	0.404655	-0.336043	0.736839	0.893889
Xetrov72025833|Xetrov72025833|spa17	101.485	-0.0577285	0.175833	-0.328315	0.742674	0.896636
Xetrov72027288|Xetrov72027288|rpl28	2635.82	-0.356324	0.213114	-1.67199	0.0945272	0.284943
Xetrov72003636|Xetrov72003636	6.19998	2.29055	0.539905	4.2425	2.21045e-05	0.000374049
Xetrov72023747|Xetrov72023747|p2rx6	2.05826	0.214129	0.567541	0.377293	0.705956	0.879775
Xetrov72011902|Xetrov72011902|dusp7	2.84233	0.0342063	0.537418	0.0636493	0.949249	0.981602
Xetrov72018004|Xetrov72018004	13.8784	0.471171	0.408263	1.15409	0.248464	0.519318
Xetrov72022559|Xetrov72022559	9.95152	-0.205653	0.503399	-0.408529	0.682886	0.867202
Xetrov72019989|Xetrov72019989|wscd1	56.2762	-0.0718881	0.485891	-0.147951	0.882381	0.955706
Xetrov72003280|Xetrov72003280|znf184	834.8	0.535123	0.196898	2.71776	0.00657247	0.0407996
Xetrov72013219|Xetrov72013219|pak4	1108.9	0.0238791	0.167485	0.142575	0.886626	0.957619
Xetrov72008500|Xetrov72008500|tshz3	4.32794	1.17196	0.590564	1.98448	0.0472029	0.176059
Xetrov72040711|Xetrov72040711	1.28915	1.03268	0.562133	1.83708	0.066198	0.222917
Xetrov72037439|Xetrov72037439	8.35444	-0.866974	0.469375	-1.84708	0.0647351	0.2196
Xetrov72009043|Xetrov72009043	1269.67	-0.139942	0.0970792	-1.44152	0.149437	0.383498
Xetrov72015806|Xetrov72015806	1.87314	0.153636	0.588382	0.261116	0.794003	0.920037
Xetrov72034129|Xetrov72034129|dpys	1.34496	0.00754615	0.594846	0.0126859	0.989878	0.996966
Xetrov72043610|Xetrov72043610	607.225	0.476872	0.242876	1.96344	0.0495955	0.182438
Xetrov72002854|Xetrov72002854	161.04	2.10284	0.386887	5.43528	5.471e-08	1.89413e-06
Xetrov72018769|Xetrov72018769|ncan	5.26335	-0.348198	0.539086	-0.645905	0.518341	0.765621
Xetrov72006854|Xetrov72006854	1.42003	0.37383	0.592267	0.631184	0.52792	0.7725
Xetrov72011311|Xetrov72011311|ifitm3	1.30297	-1.45335	0.571029	-2.54514	0.0109233	0.0604619
Xetrov72013435|Xetrov72013435|sars2	40.4527	-0.255355	0.332582	-0.767796	0.442608	0.70591
Xetrov72006911|Xetrov72006911	9.22532	2.58015	0.559378	4.61254	3.9778e-06	8.45574e-05
Xetrov72010586|Xetrov72010586	13.3757	0.1797	0.372618	0.482263	0.629619	0.838128
Xetrov72031518|Xetrov72031518|psmb2	2290.49	-0.172482	0.136764	-1.26117	0.207248	0.467417
Xetrov72041820|Xetrov72041820	5.10682	1.35801	0.595822	2.27922	0.0226538	0.103861
Xetrov72000927|Xetrov72000927|ogfrl1	69.2376	0.181867	0.418673	0.434389	0.664006	0.858047
Xetrov72023478|Xetrov72023478|smyd5	208.569	-0.100465	0.260088	-0.386275	0.699293	0.876455
Xetrov72004968|Xetrov72004968	488.155	0.167529	0.18717	0.895062	0.370754	0.647376
Xetrov72002864|Xetrov72002864|unnamed	123.361	-0.211866	0.241114	-0.878699	0.379565	0.655592
Xetrov72017847|Xetrov72017847|c17orf62	31.4943	0.092821	0.261194	0.355371	0.722311	0.887127
Xetrov72034857|Xetrov72034857	118.98	0.294921	0.428877	0.687659	0.491667	0.745697
Xetrov72042440|Xetrov72042440|eif4e2	385.451	0.418165	0.148032	2.82483	0.00473052	0.0314036
Xetrov72032430|Xetrov72032430	4.27161	0.806514	0.595946	1.35333	0.175949	0.4236
Xetrov72035498|Xetrov72035498	2.10452	-0.317743	0.573704	-0.553845	0.579685	0.805741
Xetrov72007673|Xetrov72007673|mhc2a	28.0373	-0.0807253	0.335032	-0.240948	0.809596	0.928732
Xetrov72024505|Xetrov72024505|myl2	2.65532	0.751956	0.59069	1.27301	0.203013	0.46128
Xetrov72008151|Xetrov72008151|dock3	23.0115	0.000277814	0.318203	0.000873071	0.999303	0.999793
Xetrov72008288|Xetrov72008288|brpf1	281.641	0.0172746	0.131467	0.131398	0.89546	0.961029
Xetrov72036148|Xetrov72036148	6.08257	0.551584	0.532516	1.03581	0.300293	0.577841
Xetrov72027549|Xetrov72027549|ndufa13	901.87	-0.0406619	0.142765	-0.284818	0.775784	0.912624
Xetrov72003506|Xetrov72003506	84.3971	-0.0162885	0.294175	-0.0553702	0.955844	0.984464
Xetrov72042640|Xetrov72042640	1.86881	2.20045	0.581838	3.7819	NA	NA
Xetrov72023374|Xetrov72023374|unnamed	5.3091	0.982854	0.50953	1.92894	0.053738	0.192818
Xetrov72041448|Xetrov72041448	292.798	0.329991	0.229816	1.43589	0.151033	0.385858
Xetrov72043404|Xetrov72043404	6.99281	0.968252	0.596953	1.62199	0.104805	0.304146
Xetrov72008551|Xetrov72008551|cdh1	1023.61	-1.70825	0.31604	-5.40517	6.47465e-08	2.17368e-06
Xetrov72014932|Xetrov72014932	3.82836	0.208513	0.563902	0.369768	0.711556	0.881989
Xetrov72037685|Xetrov72037685|fat2	29.6244	-0.143563	0.386987	-0.370975	0.710656	0.881442
Xetrov72008205|Xetrov72008205|c3orf63	1245.88	-0.12796	0.200507	-0.63818	0.523357	0.769589
Xetrov72025881|Xetrov72025881	16.3139	0.362544	0.40564	0.893759	0.371451	0.647985
Xetrov72010430|Xetrov72010430|ube2u	1.87706	0.0417772	0.596159	0.0700772	0.944132	0.979832
Xetrov72017868|Xetrov72017868|arf1	286.884	-1.16248	0.173353	-6.70587	2.00213e-11	1.49044e-09
Xetrov72007924|Xetrov72007924|tpd52l2	2550.04	0.0690076	0.18537	0.37227	0.709692	0.880871
Xetrov72032338|Xetrov72032338|sdc3	95.6886	1.82458	0.45353	4.02307	5.74449e-05	0.000843579
Xetrov72018008|Xetrov72018008|atp5h	699.908	-0.212377	0.135255	-1.5702	0.116369	0.326971
Xetrov72029033|Xetrov72029033|myo1c	833.485	-0.121725	0.250262	-0.486391	0.62669	0.836515
Xetrov72024998|Xetrov72024998|arhgef1	293.97	-0.739034	0.314063	-2.35314	0.0186155	0.0900674
Xetrov72009007|Xetrov72009007|pomgnt1	1368.95	0.410628	0.162185	2.53184	0.0113466	0.0620657
Xetrov72003095|Xetrov72003095|akap8l	1106.61	-0.0332385	0.118886	-0.279583	0.779797	0.913636
PAC:20708350	5.16774	-0.155257	0.55041	-0.282076	0.777885	0.913316
Xetrov72017333|Xetrov72017333|stard3	963.838	0.0144404	0.209872	0.068806	0.945144	0.980067
Xetrov72035942|Xetrov72035942|twsg1	167.925	-1.29448	0.233554	-5.54253	2.98129e-08	1.10314e-06
Xetrov72013710|Xetrov72013710|gipr	42.4764	0.0821086	0.516063	0.159106	0.873585	0.952313
Xetrov72034478|Xetrov72034478	4.09885	-0.92339	0.5059	-1.82524	0.0679647	0.227053
Xetrov72001035|Xetrov72001035|eef1a1	140814	-0.0743412	0.212813	-0.349326	0.726845	0.888828
Xetrov72036261|Xetrov72036261|eaf1	4.52138	0.429392	0.479429	0.895633	0.370449	0.647026
Xetrov72b000086|Xetrov72b000086	303.411	-1.42678	0.349378	-4.08377	4.43115e-05	0.000676306
Xetrov72033676|Xetrov72033676|slco5a1	49.7364	0.0294107	0.411239	0.0715175	0.942986	0.979688
Xetrov72032540|Xetrov72032540|unnamed	14.0383	-0.0419148	0.475763	-0.0881001	0.929797	0.974523
Xetrov72027113|Xetrov72027113|sfr1	282.696	-0.306308	0.195259	-1.56873	0.116711	0.327298
Xetrov72028804|Xetrov72028804|pola1	257.277	-0.646402	0.137768	-4.69196	2.70605e-06	6.08183e-05
Xetrov72027929|Xetrov72027929	3.0484	0.421268	0.584134	0.721184	0.470796	0.729325
Xetrov72011052|Xetrov72011052|hebp1	327.69	-0.115744	0.237036	-0.488299	0.625338	0.836063
Xetrov72026092|Xetrov72026092	4.37076	0.0943439	0.555483	0.169841	0.865135	0.948732
Xetrov72005721|Xetrov72005721|nubp1	674.083	-0.117878	0.152152	-0.774742	0.438492	0.701841
Xetrov72025962|Xetrov72025962|csnk1g1	1018.56	0.0735817	0.222641	0.330496	0.741026	0.895951
Xetrov72043072|Xetrov72043072	24.5787	0.236253	0.29175	0.809779	0.418067	0.688999
Xetrov72030615|Xetrov72030615	2.77526	0.384157	0.595679	0.644907	0.518988	0.766226
Xetrov72013404|Xetrov72013404|ppp2r5c	1394.93	-0.186592	0.13981	-1.33461	0.182004	0.432865
Xetrov72003853|Xetrov72003853	52.0377	1.13124	0.418911	2.70043	0.006925	0.0424424
Xetrov72001618|Xetrov72001618|nt5dc1	18.3657	-0.130587	0.401588	-0.325177	0.745047	0.897731
Xetrov72031981|Xetrov72031981|ska2	209.694	-0.136629	0.326025	-0.419077	0.67516	0.863211
Xetrov72013253|Xetrov72013253|gabrb1	1.10307	-0.173957	0.591126	-0.294281	0.768543	0.909087
Xetrov72035289|Xetrov72035289|lsm5	728.725	-0.12746	0.126794	-1.00526	0.314773	0.594092
Xetrov72043176|Xetrov72043176	1.67524	-0.0152764	0.586922	-0.026028	0.979235	0.992675
Xetrov72020560|Xetrov72020560|tstd2	552.123	-0.409038	0.128291	-3.18836	0.0014308	0.0120896
Xetrov72042717|Xetrov72042717	114.224	0.121498	0.276667	0.439149	0.660554	0.856344
Xetrov72012186|Xetrov72012186	18.3045	0.235338	0.294798	0.798304	0.424694	0.693596
Xetrov72020449|Xetrov72020449|ocln	8387.14	-0.627097	0.106759	-5.87397	4.25488e-09	1.89001e-07
Xetrov72032730|Xetrov72032730	75.0669	0.321574	0.284898	1.12874	0.259009	0.531334
Xetrov72010388|Xetrov72010388|hsdl1	20.8788	0.165779	0.290138	0.571378	0.567743	0.798214
Xetrov72030093|Xetrov72030093|smad9	8.75703	-0.844203	0.475415	-1.77572	0.0757795	0.245313
Xetrov72036740|Xetrov72036740	1.31619	0.388532	0.589459	0.659132	0.509811	0.759574
Xetrov72012289|Xetrov72012289	1.19207	0.528845	0.597405	0.885237	0.376029	0.65243
Xetrov72020972|Xetrov72020972|csnk1g2	325.091	-0.422275	0.350923	-1.20333	0.22885	0.495592
Xetrov72038934|Xetrov72038934|clk1	1311.81	0.144697	0.289779	0.499335	0.617544	0.832616
Xetrov72033581|Xetrov72033581|slc45a4	37.4317	-0.0806226	0.322526	-0.249973	0.802608	0.925
Xetrov72009530|Xetrov72009530|fbxo7	263.721	0.321253	0.270946	1.18567	0.235751	0.503625
Xetrov72000498|Xetrov72000498|prdm1	3943.77	-0.124061	0.186303	-0.665912	0.505467	0.755613
Xetrov72018749|Xetrov72018749|nav1	116.913	1.60914	0.40336	3.98932	6.62617e-05	0.000955274
Xetrov72007954|Xetrov72007954|rps6ka4	89.0124	0.255946	0.329853	0.775941	0.437784	0.701422
Xetrov72024581|Xetrov72024581	628.338	0.277048	0.241204	1.1486	0.250719	0.521313
Xetrov72022465|Xetrov72022465|rab35	2225.55	-0.28388	0.0989067	-2.87018	0.00410244	0.0281169
Xetrov72019502|Xetrov72019502|c7	445.255	-0.55962	0.357628	-1.56481	0.117627	0.32877
Xetrov72026379|Xetrov72026379	6.39879	-0.506022	0.439483	-1.1514	0.249566	0.520383
Xetrov72020926|Xetrov72020926|lox	1.97854	1.6157	0.594648	2.71708	0.00658615	0.0408427
Xetrov72027788|Xetrov72027788	2.21856	1.58325	0.594786	2.66188	0.00777047	0.0465635
Xetrov72037839|Xetrov72037839|lrp6	3591.02	0.259967	0.08425	3.08566	0.00203099	0.0161535
Xetrov72025554|Xetrov72025554|ptpn11	47.2208	-0.100453	0.236614	-0.424544	0.671169	0.861473
Xetrov72042913|Xetrov72042913	1.42209	0.653969	0.591809	1.10504	0.269144	0.542759
Xetrov72009351|Xetrov72009351|impdh2	638.977	-0.27034	0.17441	-1.55002	0.121136	0.33487
Xetrov72007018|Xetrov72007018	3.73714	0.434069	0.561976	0.772397	0.43988	0.703404
Xetrov72042610|Xetrov72042610|gpt2	33.5974	0.0879911	0.294794	0.298483	0.765334	0.907309
Xetrov72024759|Xetrov72024759|kif20b	1315.78	-0.214558	0.152004	-1.41153	0.158089	0.397268
Xetrov72010264|Xetrov72010264|prkacb	439.309	-0.289109	0.0879736	-3.28632	0.00101507	0.00906514
Xetrov72001813|Xetrov72001813	2.65009	-0.0496782	0.544538	-0.0912299	0.92731	0.973421
Xetrov72039758|Xetrov72039758|unnamed	28.7465	-0.224902	0.332668	-0.676057	0.499005	0.750659
Xetrov72032534|Xetrov72032534	1.30155	-0.323944	0.596399	-0.543167	0.587015	0.810548
Xetrov72005806|Xetrov72005806	7.11946	0.272636	0.426787	0.638811	0.522946	0.769346
Xetrov72004453|Xetrov72004453	301.229	-0.166322	0.178292	-0.932859	0.350893	0.628346
Xetrov72039258|Xetrov72039258|tgoln2	649.555	-0.235394	0.158024	-1.48961	0.136328	0.361532
Xetrov72016788|Xetrov72016788|arhgap27	338.19	-1.1322	0.344531	-3.2862	0.00101548	0.00906514
Xetrov72030448|Xetrov72030448|gsk3b	73.15	0.0178597	0.211406	0.0844805	0.932674	0.975533
Xetrov72018116|Xetrov72018116|cox10	1.99251	0.0773747	0.591936	0.130715	0.896001	0.961141
Xetrov72008684|Xetrov72008684|ap1g1	1418.28	-0.0662786	0.176806	-0.374867	0.707759	0.880587
Xetrov72038655|Xetrov72038655|fstl4	3.66694	1.69664	0.596218	2.84567	0.00443182	0.0298362
Xetrov72b000088|Xetrov72b000088|tpp1	59.6294	-0.470535	0.255088	-1.8446	0.0650953	0.220505
Xetrov72024502|Xetrov72024502|aes	1120.32	0.195763	0.116481	1.68063	0.092834	0.281054
Xetrov72039421|Xetrov72039421|mapk11	2348.21	0.125876	0.126132	0.99797	0.318294	0.597881
Xetrov72034371|Xetrov72034371|snx31	187.771	-0.492512	0.411304	-1.19744	0.231135	0.49806
Xetrov72007573|Xetrov72007573	3.87638	0.619777	0.590768	1.0491	0.294131	0.570981
Xetrov72020652|Xetrov72020652|fut10	60.0184	0.487655	0.248649	1.96122	0.0498537	0.183101
Xetrov72006553|Xetrov72006553	40.8544	-0.0784219	0.422667	-0.185541	0.852805	0.943451
Xetrov72024246|Xetrov72024246	5.3722	0.72077	0.552257	1.30514	0.191847	0.446741
Xetrov72040521|Xetrov72040521|map2k1	78.0322	0.567483	0.27212	2.08541	0.0370317	0.148206
Xetrov72019948|Xetrov72019948|tmem132d	1.41845	0.489532	0.595249	0.822398	0.410851	0.68275
Xetrov72002220|Xetrov72002220	1.51766	-0.669608	0.59703	-1.12156	0.262048	0.534712
Xetrov72043213|Xetrov72043213	86.7066	-0.214257	0.258311	-0.829454	0.406847	0.679135
Xetrov72042925|Xetrov72042925	5.22268	-0.478079	0.566323	-0.844181	0.398569	0.672337
Xetrov72033441|Xetrov72033441|rad54b	233.383	-0.204342	0.18662	-1.09496	0.273533	0.547822
Xetrov72006227|Xetrov72006227	587.267	1.11263	0.521298	2.13434	0.0328147	0.135801
Xetrov72039049|Xetrov72039049	36.8391	-0.587782	0.250095	-2.35023	0.0187617	0.0905293
Xetrov72016769|Xetrov72016769|plekhm1	253.234	-0.0956643	0.222082	-0.430762	0.666641	0.858905
Xetrov72017397|Xetrov72017397|psmd11	315.278	-0.154757	0.166599	-0.928918	0.352932	0.629879
Xetrov72028195|Xetrov72028195	148.498	2.64617	0.416151	6.35866	2.03517e-10	1.22854e-08
Xetrov72043017|Xetrov72043017	18.4737	2.11327	0.338098	6.25046	4.09256e-10	2.29402e-08
Xetrov72001302|Xetrov72001302|rnf13	398.994	-0.144784	0.18989	-0.762462	0.445784	0.708531
Xetrov72026625|Xetrov72026625|mcu	3.56141	-0.589368	0.507913	-1.16037	0.245898	0.51613
Xetrov72016897|Xetrov72016897|mgat5b	4.80473	0.210711	0.473789	0.444735	0.656511	0.854116
Xetrov72004813|Xetrov72004813|fastkd2	237.35	-0.100635	0.249417	-0.403483	0.686593	0.868978
Xetrov72032971|Xetrov72032971	2.35389	-0.347851	0.583116	-0.596539	0.550815	0.787411
Xetrov72008823|Xetrov72008823|raver2	514.221	-0.255511	0.147848	-1.7282	0.083953	0.262959
Xetrov72030426|Xetrov72030426|cxorf58	6.26603	0.0288041	0.558779	0.0515483	0.958889	0.985415
Xetrov72013925|Xetrov72013925|ripk3	0.946283	0.734086	0.541599	1.3554	0.175289	0.422809
Xetrov72000479|Xetrov72000479|xpo5	1620.84	0.157722	0.223375	0.706089	0.480133	0.736266
Xetrov72013689|Xetrov72013689	850.266	0.352897	0.284538	1.24024	0.214885	0.476977
Xetrov72036962|Xetrov72036962	3.1381	-2.01323	0.595642	-3.37993	0.000725046	0.00691068
Xetrov72023088|Xetrov72023088|h2afv	14914.9	-0.268799	0.104314	-2.57683	0.00997112	0.0564811
Xetrov72033805|Xetrov72033805|unnamed	113.854	0.391989	0.343646	1.14068	0.254004	0.525532
Xetrov72002120|Xetrov72002120	16.357	-0.0306398	0.402328	-0.0761562	0.939295	0.978308
Xetrov72021047|Xetrov72021047|pus1	380.777	0.379724	0.263871	1.43905	0.150136	0.384611
Xetrov72010851|Xetrov72010851|selrc1	139.572	0.297316	0.260772	1.14014	0.254228	0.525787
Xetrov72041397|Xetrov72041397|maz	122.709	0.465002	0.256601	1.81216	0.0699619	0.231412
Xetrov72008961|Xetrov72008961|dpy19l3	122.251	0.303337	0.225916	1.3427	0.179371	0.429352
Xetrov72022914|Xetrov72022914	14.4483	0.360725	0.414396	0.870484	0.384036	0.659698
Xetrov72023424|Xetrov72023424	1.10828	-0.93425	0.586937	-1.59174	0.111443	0.318211
Xetrov72042424|Xetrov72042424|zpy1	211.122	0.0483109	0.156474	0.308746	0.757515	0.904272
Xetrov72003706|Xetrov72003706	5.86395	1.09918	0.485629	2.26341	0.0236102	0.106996
Xetrov72029108|Xetrov72029108|inpp4a	362.796	0.310432	0.217588	1.4267	0.153667	0.38984
Xetrov72029838|Xetrov72029838|ildr1	341.05	-0.122183	0.310991	-0.392884	0.694405	0.873993
Xetrov72039248|Xetrov72039248	5.0262	-1.5326	0.582709	-2.63013	0.00853535	0.0500793
Xetrov72041335|Xetrov72041335	670.402	-0.0282182	0.171835	-0.164217	0.86956	0.950283
Xetrov72013724|Xetrov72013724|itpka	166.238	0.976592	0.200113	4.88019	1.05984e-06	2.66503e-05
Xetrov72011545|Xetrov72011545	1278.62	-0.118643	0.194867	-0.60884	0.54263	0.781994
Xetrov72040297|Xetrov72040297|c7orf23	153.737	-0.505083	0.147171	-3.43194	0.00059929	0.00592806
Xetrov72020592|Xetrov72020592|lpl	1.95614	1.12999	0.595292	1.89821	0.0576682	0.202748
Xetrov72000878|Xetrov72000878|socs5	15.2128	-0.171074	0.40053	-0.427119	0.669293	0.860441
Xetrov72001990|Xetrov72001990|dstn	6.64232	0.718521	0.503185	1.42795	0.153307	0.389188
Xetrov72022484|Xetrov72022484|tspan17	14.5167	0.0443221	0.441346	0.100425	0.920007	0.971213
Xetrov72040393|Xetrov72040393|cdc42se2	17.9925	0.479004	0.488052	0.981462	0.326365	0.60607
Xetrov72006626|Xetrov72006626	1.02231	-0.66661	0.579494	-1.15033	0.250007	0.520464
Xetrov72000159|Xetrov72000159|fam135a	425.538	-0.0601972	0.133734	-0.450125	0.65262	0.851444
Xetrov72042291|Xetrov72042291	3.25363	-0.157514	0.595801	-0.264374	0.791492	0.918907
Xetrov72003964|Xetrov72003964	13.0989	0.772576	0.459322	1.68199	0.0925702	0.28065
Xetrov72030899|Xetrov72030899|ppie	1640.3	-0.0778312	0.0805714	-0.965989	0.334049	0.613212
Xetrov72037310|Xetrov72037310|nlk.2	8708.31	0.0376363	0.0851269	0.44212	0.658402	0.855206
Xetrov72019887|Xetrov72019887|tcf3	6458.09	0.343371	0.170316	2.01609	0.043791	0.166719
Xetrov72019208|Xetrov72019208|uba6	192.588	-0.0824391	0.148406	-0.555498	0.578554	0.80506
Xetrov72007708|Xetrov72007708	1079.96	0.0390451	0.190855	0.204579	0.837901	0.9389
Xetrov72030691|Xetrov72030691|p2ry2	760.048	-1.07075	0.276286	-3.8755	0.000106406	0.00141329
Xetrov72010031|Xetrov72010031	362.935	-2.81914	0.458541	-6.14807	7.84311e-10	4.10325e-08
Xetrov72017292|Xetrov72017292|bpi	8.73563	0.913677	0.566531	1.61276	0.106797	0.308169
Xetrov72043516|Xetrov72043516	1.65875	-0.132986	0.597454	-0.222588	0.823856	0.933156
Xetrov72031685|Xetrov72031685	94.7863	0.348938	0.215508	1.61915	0.105415	0.305311
Xetrov72000617|Xetrov72000617|ncl	45889.4	-0.40394	0.135499	-2.98112	0.00287192	0.0212784
Xetrov72024179|Xetrov72024179	1.73245	0.562229	0.576546	0.975167	0.329477	0.608856
Xetrov72035003|Xetrov72035003	6.59585	0.437683	0.570516	0.76717	0.44298	0.70616
Xetrov72006427|Xetrov72006427	2.21146	0.622128	0.595141	1.04535	0.295863	0.572867
Xetrov72020233|Xetrov72020233|ankdd1b	16.9354	-1.20707	0.567403	-2.12735	0.0333906	0.13746
Xetrov72018067|Xetrov72018067	7.78924	0.612698	0.453614	1.3507	0.176791	0.424921
Xetrov72032759|Xetrov72032759	118.186	-0.0296593	0.307941	-0.096315	0.92327	0.972199
Xetrov72017257|Xetrov72017257|hexdc	381.602	0.816393	0.305782	2.66985	0.00758849	0.0456765
Xetrov72031205|Xetrov72031205|ccdc90b	112.712	-0.224246	0.224524	-0.998762	0.31791	0.597545
Xetrov72004901|Xetrov72004901|atg16l1	7260.35	0.654568	0.229528	2.85181	0.00434717	0.0294196
Xetrov72016887|Xetrov72016887|tgm3	4.55383	-0.12138	0.571821	-0.212268	0.831898	0.936295
Xetrov72037602|Xetrov72037602	3.67726	-0.168718	0.586868	-0.287489	0.773738	0.911632
Xetrov72007613|Xetrov72007613	42.9847	0.746396	0.380419	1.96203	0.0497585	0.182895
Xetrov72041163|Xetrov72041163|mterfd3	63.6289	0.292547	0.314955	0.928854	0.352965	0.629879
Xetrov72022538|Xetrov72022538|c9orf103	60.8359	0.437543	0.304755	1.43572	0.151082	0.385912
Xetrov72011023|Xetrov72011023|rd3	12.903	0.0724367	0.31906	0.227031	0.820399	0.932093
Xetrov72016195|Xetrov72016195|scarb2	256.118	-0.317704	0.330402	-0.961568	0.336267	0.615117
Xetrov72023168|Xetrov72023168|rps23	5298.63	-0.335242	0.213055	-1.5735	0.115603	0.3255
Xetrov72010815|Xetrov72010815	2.44891	-1.04716	0.594518	-1.76135	0.0781786	0.250436
Xetrov72042164|Xetrov72042164	19.5664	0.193678	0.480088	0.403422	0.686638	0.868978
Xetrov72000587|Xetrov72000587|senp5	1354.84	-0.0863786	0.117988	-0.732096	0.46411	0.724316
Xetrov72037748|Xetrov72037748|cacna1c	1.56584	0.374072	0.594932	0.628764	0.529504	0.773375
Xetrov72033549|Xetrov72033549|gpr158	2.16112	0.636103	0.589041	1.0799	0.280189	0.555133
Xetrov72009480|Xetrov72009480|cyp4b1	6.99939	0.877152	0.584798	1.49992	0.133635	0.357105
Xetrov72004347|Xetrov72004347|per2	34.4799	0.0657719	0.244871	0.268598	0.788239	0.91759
Xetrov72026147|Xetrov72026147|unnamed	2.47691	-0.094042	0.592657	-0.158679	0.873922	0.952412
Xetrov72020136|Xetrov72020136|jph4	1.85932	0.405726	0.593383	0.68375	0.494133	0.747226
Xetrov72030748|Xetrov72030748|c17orf105	3.16822	-0.528424	0.548675	-0.963092	0.335501	0.614403
Xetrov72005389|Xetrov72005389|wdfy1	415.477	-0.422322	0.240272	-1.75769	0.0788009	0.251542
Xetrov72028555|Xetrov72028555	2.19999	1.15407	0.578808	1.99388	0.0461657	0.173174
Xetrov72012786|Xetrov72012786|ppp1r13b	181.735	0.280204	0.339743	0.824753	0.409512	0.68128
Xetrov72018241|Xetrov72018241	3.32786	0.408172	0.553119	0.737946	0.460547	0.720967
Xetrov72027762|Xetrov72027762	2.48735	-0.34862	0.58981	-0.591072	0.554472	0.789829
Xetrov72023436|Xetrov72023436|slc6a17	1.56349	0.663998	0.586473	1.13219	0.257555	0.529504
Xetrov72007808|Xetrov72007808	1.10434	1.9122	0.590539	3.23806	0.00120346	0.0104211
Xetrov72020256|Xetrov72020256|sema6b	1.09169	0.282632	0.597322	0.473165	0.636095	0.841563
Xetrov72002999|Xetrov72002999|trpc2	1.15984	0.156226	0.567595	0.275242	0.78313	0.914979
Xetrov72011470|Xetrov72011470|tusc2	11.0601	-0.121624	0.444169	-0.273824	0.78422	0.915514
Xetrov72005304|Xetrov72005304|cdca7	1784.72	0.0169861	0.302475	0.056157	0.955217	0.984245
Xetrov72039601|Xetrov72039601	165.015	0.0559894	0.183811	0.304603	0.760669	0.905383
Xetrov72026837|Xetrov72026837|mxi1	13502	0.421093	0.187557	2.24514	0.0247588	0.110762
Xetrov72016837|Xetrov72016837|rbm12	255.165	-0.121478	0.154346	-0.787048	0.431254	0.698128
Xetrov72032906|Xetrov72032906	1798.35	0.579262	0.300862	1.92534	0.0541867	0.19393
Xetrov72040234|Xetrov72040234|c12orf45	936.811	0.0965401	0.13289	0.726465	0.467554	0.7265
Xetrov72009449|Xetrov72009449|aldh9a1	283.216	-0.352534	0.240388	-1.46652	0.142507	0.371483
Xetrov72018099|Xetrov72018099	4.1638	1.10996	0.536834	2.0676	0.0386773	0.152907
Xetrov72020506|Xetrov72020506|bend4	20.3337	0.0369085	0.423688	0.0871125	0.930582	0.974674
Xetrov72033635|Xetrov72033635|kdm1b	50.2308	-0.269488	0.210818	-1.27829	0.201146	0.459086
Xetrov72018977|Xetrov72018977|mtmr3	718.407	-0.112698	0.12259	-0.919309	0.357934	0.634643
Xetrov72034581|Xetrov72034581|htr5a	98.0455	0.761264	0.531325	1.43277	0.151925	0.386983
Xetrov72010650|Xetrov72010650	2.61117	0.323455	0.597352	0.541482	0.588176	0.81172
Xetrov72005971|Xetrov72005971|spsb4	22.5516	0.430863	0.282028	1.52773	0.12658	0.345358
Xetrov72000667|Xetrov72000667|serac1	16.7833	0.0831729	0.366708	0.22681	0.820572	0.932093
Xetrov72002057|Xetrov72002057	48.8892	1.3067	0.259401	5.03736	4.72007e-07	1.30349e-05
Xetrov72034910|Xetrov72034910|c3orf75	86.9583	-0.185492	0.248286	-0.747091	0.455009	0.716344
Xetrov72008429|Xetrov72008429|kiaa1614	366.102	-0.210278	0.275578	-0.763045	0.445437	0.708261
Xetrov72018091|Xetrov72018091	28.0999	-0.456479	0.334608	-1.36422	0.172498	0.418125
Xetrov72003527|Xetrov72003527|slmap	13.3867	0.337673	0.404417	0.834964	0.403738	0.676479
Xetrov72026166|Xetrov72026166|psd	1.62892	0.363244	0.592834	0.612725	0.540058	0.779859
Xetrov72039150|Xetrov72039150|pygo1	28.5826	-0.0683617	0.45394	-0.150596	0.880294	0.954928
Xetrov72039254|Xetrov72039254|wdr55	884.626	0.272526	0.174985	1.55742	0.11937	0.331694
Xetrov72005284|Xetrov72005284	35.1301	0.328647	0.522816	0.628608	0.529606	0.773463
Xetrov72025882|Xetrov72025882|ddx25	848.253	1.57333	0.24162	6.51159	7.43594e-11	4.98393e-09
Xetrov72016621|Xetrov72016621	2.20989	0.644749	0.596401	1.08107	0.279667	0.554582
Xetrov72000740|Xetrov72000740|bcl11a	17.8117	-0.43259	0.370124	-1.16877	0.242497	0.511672
Xetrov72027047|Xetrov72027047|ptrh1	127.952	0.706473	0.218041	3.24009	0.00119491	0.0103639
Xetrov72019545|Xetrov72019545|zc3h11a	3512.33	-0.139978	0.0986705	-1.41864	0.156004	0.39391
Xetrov72037796|Xetrov72037796|celsr1	3339.87	0.0584529	0.250213	0.233613	0.815285	0.93074
Xetrov72017620|Xetrov72017620|ybx1	31908.2	-0.328611	0.113209	-2.90269	0.00369976	0.0259149
Xetrov72002782|Xetrov72002782|pat	333.552	1.88893	0.214921	8.78894	1.50973e-18	4.90245e-16
Xetrov72029216|Xetrov72029216|usp16	279.138	0.0558141	0.258712	0.215738	0.829192	0.9355
Xetrov72037030|Xetrov72037030	2.43849	-0.291443	0.583485	-0.499486	0.617437	0.832616
Xetrov72015287|Xetrov72015287	6.91023	0.614209	0.576134	1.06609	0.286384	0.562847
Xetrov72036438|Xetrov72036438|unnamed	226.894	-0.454606	0.350708	-1.29625	0.194889	0.450472
Xetrov72019575|Xetrov72019575|lztr1	172.697	0.762271	0.2529	3.01412	0.00257729	0.0195256
Xetrov72004574|Xetrov72004574|ephb1	237.485	-0.256448	0.220225	-1.16448	0.244228	0.513943
Xetrov72026373|Xetrov72026373|kti12	946.806	-0.0425842	0.349488	-0.121848	0.90302	0.964159
Xetrov72041895|Xetrov72041895	75.3843	0.0623771	0.307715	0.20271	0.839361	0.938972
Xetrov72040873|Xetrov72040873	1.47823	0.634024	0.585472	1.08293	0.278841	0.553891
Xetrov72031688|Xetrov72031688|rcan1	248.765	1.89716	0.436014	4.35114	1.35431e-05	0.000245261
Xetrov72002387|Xetrov72002387	6.9154	-0.267775	0.513394	-0.521579	0.601963	0.821143
Xetrov72021249|Xetrov72021249	99.1409	-1.53851	0.256336	-6.00193	1.94988e-09	9.32083e-08
Xetrov72033848|Xetrov72033848|galntl2	1.02961	0.339957	0.595243	0.571123	0.567916	0.798338
Xetrov72040424|Xetrov72040424	8.4006	-0.764138	0.581643	-1.31376	0.188927	0.44249
Xetrov72033351|Xetrov72033351|adnp2	2155.48	0.311897	0.152788	2.04137	0.0412143	0.15959
Xetrov72030699|Xetrov72030699|gale	1134.18	-0.368068	0.186122	-1.97757	0.0479778	0.177772
Xetrov72011560|Xetrov72011560	2.95637	0.741596	0.588911	1.25927	0.207934	0.467829
Xetrov72000426|Xetrov72000426|pygm	8966.14	1.08311	0.243244	4.45275	8.47784e-06	0.000164271
Xetrov72029590|Xetrov72029590|gbe1	10.32	0.076261	0.41668	0.183021	0.854782	0.94411
Xetrov72035150|Xetrov72035150|dtnbp1	49.0307	0.319718	0.343657	0.930342	0.352194	0.629312
Xetrov72023890|Xetrov72023890	4.65034	0.119484	0.48794	0.244875	0.806553	0.926949
Xetrov72032103|Xetrov72032103	1.88169	0.719396	0.58484	1.23007	0.21867	0.481749
Xetrov72026391|Xetrov72026391|ubiad1	97.4101	-0.689385	0.319858	-2.15529	0.0311395	0.130707
Xetrov72040909|Xetrov72040909|lysmd4	14.3125	0.282202	0.353735	0.797778	0.424999	0.693905
Xetrov72035236|Xetrov72035236|ptp4a3	36.9492	0.0170325	0.297416	0.0572682	0.954332	0.984061
Xetrov72039120|Xetrov72039120|suv39h2	717.709	-0.399252	0.180429	-2.21279	0.0269121	0.117465
Xetrov72035202|Xetrov72035202|c9orf6	128.891	-0.0335553	0.322001	-0.104209	0.917004	0.969945
Xetrov72011219|Xetrov72011219	12.0539	-0.0556832	0.389663	-0.142901	0.886368	0.957546
Xetrov72025946|Xetrov72025946|psap	5632.21	0.0374846	0.089647	0.418136	0.675848	0.863387
Xetrov72034152|Xetrov72034152|evx1	715.149	-3.6293	0.412773	-8.79248	1.46299e-18	4.83401e-16
Xetrov72036506|Xetrov72036506	1.61184	1.31183	0.586342	2.23732	0.0252654	0.112308
Xetrov72011102|Xetrov72011102|mpped1	3.78202	0.130341	0.500193	0.260581	0.794415	0.92023
Xetrov72037897|Xetrov72037897|rad50	766.741	-0.453763	0.154981	-2.92785	0.0034131	0.0243678
Xetrov72019146|Xetrov72019146|enam	1.46711	1.48374	0.577203	2.57056	0.0101533	0.0572193
Xetrov72033199|Xetrov72033199|rnf123	451.367	0.0607988	0.133857	0.454205	0.649681	0.850366
Xetrov72042683|Xetrov72042683|kdm2a	130.815	0.283546	0.280226	1.01185	0.31161	0.590688
Xetrov72011546|Xetrov72011546	2.01504	-0.21752	0.590902	-0.368116	0.712787	0.882326
Xetrov72035059|Xetrov72035059|rnf138	174.171	-0.207633	0.420188	-0.494144	0.621205	0.834147
Xetrov72020988|Xetrov72020988|golm1	126.226	-0.140808	0.44194	-0.318614	0.750019	0.900062
Xetrov72001200|Xetrov72001200|fam82a1	37.088	-1.00224	0.24796	-4.04194	5.3011e-05	0.000786149
Xetrov72021751|Xetrov72021751|sdr39u1	135.235	-0.274395	0.174293	-1.57433	0.115412	0.325156
Xetrov72013709|Xetrov72013709|pip5kl1	13.9663	1.63679	0.49675	3.29499	0.000984238	0.00884828
Xetrov72042704|Xetrov72042704	3.48268	-0.10265	0.596802	-0.171999	0.863438	0.948332
Xetrov72001321|Xetrov72001321|b3gnt5	273.028	-0.643645	0.21427	-3.0039	0.00266544	0.0200323
Xetrov72017291|Xetrov72017291|cbx2	811.473	-0.197134	0.280631	-0.702466	0.482388	0.738092
Xetrov72030654|Xetrov72030654|casp1	2.0119	0.839027	0.584579	1.43527	0.151211	0.385976
Xetrov72012443|Xetrov72012443|notch1	4296.7	-0.0518699	0.220398	-0.235347	0.81394	0.93027
Xetrov72034153|Xetrov72034153|usp14	2624.32	-0.214668	0.0645885	-3.32363	0.000888534	0.00815131
Xetrov72007766|Xetrov72007766	189.522	0.0566772	0.282765	0.200439	0.841137	0.939396
Xetrov72000637|Xetrov72000637|crnkl1	882.613	-0.302214	0.14898	-2.02855	0.0425044	0.16344
Xetrov72038021|Xetrov72038021|pcdh1	1842.67	0.938555	0.189145	4.96209	6.97383e-07	1.84215e-05
Xetrov72028393|Xetrov72028393	1633.41	0.15993	0.137689	1.16153	0.245426	0.515535
Xetrov72010171|Xetrov72010171|sumf1	67.2115	-0.4647	0.303942	-1.52891	0.126287	0.344784
Xetrov72012366|Xetrov72012366	3.45715	0.22731	0.524531	0.433358	0.664755	0.858047
Xetrov72000063|Xetrov72000063|eml6	11.2821	0.142895	0.474119	0.301392	0.763116	0.906535
Xetrov72010333|Xetrov72010333|dkk3	12.6443	0.653389	0.506631	1.28967	0.197164	0.454014
Xetrov72000674|Xetrov72000674|chgb	33.8471	-0.669933	0.291639	-2.29713	0.0216111	0.100252
Xetrov72037776|Xetrov72037776|arid2	4722.4	0.655043	0.103677	6.31814	2.64734e-10	1.55812e-08
Xetrov72027430|Xetrov72027430|nmb	22.6111	0.0114971	0.331438	0.0346885	0.972328	0.990636
Xetrov72003403|Xetrov72003403	5.58761	0.384127	0.45123	0.851289	0.394609	0.668411
Xetrov72035224|Xetrov72035224|tmem196	1.08081	-0.104384	0.580911	-0.179691	0.857395	0.945389
Xetrov72008327|Xetrov72008327|dennd5a	121.398	0.745288	0.321285	2.31971	0.0203564	0.0961124
Xetrov72029323|Xetrov72029323|smg8	222.049	-0.0986209	0.173648	-0.567937	0.570078	0.799736
Xetrov72002735|Xetrov72002735	77.1596	-0.616442	0.442107	-1.39433	0.163219	0.405174
Xetrov72012916|Xetrov72012916|pcdh19	52.3229	0.943067	0.334031	2.82329	0.00475329	0.0315002
Xetrov72005223|Xetrov72005223	25.1137	0.0257333	0.304946	0.0843864	0.932749	0.975533
Xetrov72008204|Xetrov72008204|zcchc11	2668.87	-0.458478	0.140381	-3.26595	0.00109096	0.00960593
Xetrov72007703|Xetrov72007703	264.366	0.509734	0.348736	1.46166	0.143833	0.373856
Xetrov72019128|Xetrov72019128|atxn2	2226.4	0.262527	0.0819256	3.20446	0.00135315	0.0114953
Xetrov72019212|Xetrov72019212|dlc1	526.63	0.0255937	0.137109	0.186667	0.851922	0.943108
Xetrov72003243|Xetrov72003243	8.52308	0.386633	0.552033	0.70038	0.48369	0.739428
Xetrov72000021|Xetrov72000021|col12a1	4.12338	2.49292	0.592739	4.20577	2.60199e-05	0.00043215
Xetrov72003044|Xetrov72003044|pzp	2.60116	1.11654	0.597223	1.86956	0.061545	0.212163
Xetrov72001910|Xetrov72001910|akirin2	929.655	-0.433591	0.097972	-4.42566	9.61475e-06	0.000183098
Xetrov72008906|Xetrov72008906|pif1	230.964	-0.0975844	0.282507	-0.345423	0.729776	0.890137
Xetrov72029578|Xetrov72029578|med17	499.919	0.0178312	0.169073	0.105464	0.916007	0.969705
Xetrov72000219|Xetrov72000219|tp53bp2	3708.04	-0.204156	0.138154	-1.47774	0.139477	0.366958
Xetrov72036007|Xetrov72036007	5.01619	-0.184815	0.59315	-0.311582	0.755358	0.903423
Xetrov72022585|Xetrov72022585|pgpep1	434.764	0.0555656	0.280768	0.197906	0.843119	0.939771
Xetrov72004765|Xetrov72004765|march7	909.727	0.45711	0.188437	2.4258	0.0152748	0.0775015
Xetrov72030575|Xetrov72030575|hnrnpa1	134364	-0.163554	0.145245	-1.12605	0.260143	0.53279
Xetrov72028637|Xetrov72028637|ppara	10.1736	-0.268002	0.39792	-0.673509	0.500624	0.752008
Xetrov72038931|Xetrov72038931|stk38l	22.9067	-0.388703	0.275757	-1.40959	0.158662	0.398114
Xetrov72037165|Xetrov72037165|gipc1	1320.25	-0.722895	0.198733	-3.63751	0.000275283	0.00311205
Xetrov72029197|Xetrov72029197|asap3	1.48642	0.630323	0.595848	1.05786	0.290119	0.56711
Xetrov72035617|Xetrov72035617|znf706	770.568	-0.330358	0.324802	-1.01711	0.309103	0.587905
Xetrov72036562|Xetrov72036562|mtmr9	110.483	-0.176604	0.192445	-0.917689	0.358782	0.635502
Xetrov72027133|Xetrov72027133	21.416	1.12877	0.563378	2.00357	0.0451158	0.170283
Xetrov72042730|Xetrov72042730	1.27197	0.679464	0.592033	1.14768	0.251101	0.52199
Xetrov72043104|Xetrov72043104|ctf1	6844.88	-0.136607	0.30293	-0.450952	0.652024	0.851256
Xetrov72018700|Xetrov72018700|setd1b	970.085	-0.136701	0.144841	-0.943799	0.345272	0.623015
Xetrov72043542|Xetrov72043542	65.6427	0.303091	0.554376	0.546724	0.584568	0.808975
Xetrov72021381|Xetrov72021381|mthfd2l	50.4437	0.885706	0.388194	2.28161	0.0225124	0.103345
Xetrov72028432|Xetrov72028432	2.55226	0.841633	0.567058	1.48421	0.137753	0.363776
Xetrov72022765|Xetrov72022765|cdkn1a	232.614	0.100961	0.495403	0.203795	0.838514	0.938972
Xetrov72009054|Xetrov72009054|brd7	1998.28	0.253049	0.156192	1.62012	0.105207	0.304935
Xetrov72027149|Xetrov72027149|arhgdia	5.38566	-0.314889	0.473018	-0.665702	0.505601	0.755754
Xetrov72009582|Xetrov72009582|dync1li2	164.262	0.207457	0.246582	0.84133	0.400163	0.674046
Xetrov72002372|Xetrov72002372|pex7	2.13371	0.296257	0.593906	0.498827	0.617901	0.832707
Xetrov72026633|Xetrov72026633	1285.6	-0.26782	0.112102	-2.38908	0.0168907	0.0836274
Xetrov72035638|Xetrov72035638	2.99342	0.980187	0.571791	1.71424	0.0864845	0.268846
Xetrov72009200|Xetrov72009200|klhdc4	861.352	0.44603	0.265946	1.67715	0.093514	0.282567
Xetrov72015857|Xetrov72015857	3.20076	-0.433495	0.596375	-0.726883	0.467298	0.726405
Xetrov72040060|Xetrov72040060|il17b	4.65243	-0.182893	0.53319	-0.343017	0.731586	0.891074
Xetrov72007917|Xetrov72007917	33.9184	0.397284	0.234472	1.69438	0.0901938	0.275899
Xetrov72018404|Xetrov72018404|plxna3	173.069	0.2581	0.392505	0.657571	0.510814	0.759691
Xetrov72005607|Xetrov72005607	532.721	-0.379282	0.303186	-1.25099	0.21094	0.47136
Xetrov72022115|Xetrov72022115|odf3l1	22.655	-0.455854	0.420436	-1.08424	0.278258	0.553247
Xetrov72034243|Xetrov72034243|enosf1	10.3831	-0.499247	0.50207	-0.994376	0.32004	0.599287
Xetrov72040849|Xetrov72040849	7.39428	1.05527	0.587785	1.79533	0.0726013	0.237556
Xetrov72038786|Xetrov72038786|cnot2	3554.19	0.103005	0.100289	1.02708	0.304383	0.582005
Xetrov72040845|Xetrov72040845	57.9278	-0.255155	0.440893	-0.578724	0.562775	0.795263
Xetrov72043649|Xetrov72043649	14.646	2.09228	0.574963	3.63899	0.000273713	0.00309805
Xetrov72010867|Xetrov72010867|ccnd1	185.239	0.248985	0.287945	0.864696	0.387206	0.662485
Xetrov72006255|Xetrov72006255|nme3	861.458	-0.291466	0.161868	-1.80063	0.0717608	0.235584
Xetrov72003673|Xetrov72003673	12.7452	-0.252793	0.35786	-0.706402	0.479938	0.736207
Xetrov72036297|Xetrov72036297	2.65735	0.402375	0.585333	0.687429	0.491813	0.745737
Xetrov72031538|Xetrov72031538|gap43	1.19343	-0.143285	0.591584	-0.242205	0.808621	0.928177
Xetrov72026227|Xetrov72026227|foxj2	10.1527	0.1877	0.422062	0.444722	0.656521	0.854116
Xetrov72011247|Xetrov72011247|ifitm10	1.31543	0.530347	0.597307	0.887896	0.374597	0.651058
Xetrov72001433|Xetrov72001433|gnb4	3999.34	0.151768	0.10667	1.42278	0.154801	0.391881
Xetrov72039030|Xetrov72039030|gata3	1178.17	-2.58369	0.467558	-5.52592	3.27757e-08	1.20566e-06
Xetrov72036206|Xetrov72036206|ube2e2	19.1719	0.429236	0.331597	1.29445	0.195511	0.451422
Xetrov72b000208|Xetrov72b000208	11.6505	0.197174	0.500001	0.394347	0.693325	0.873359
Xetrov72040225|Xetrov72040225|tmem60	168.653	0.0860159	0.412792	0.208376	0.834935	0.93788
Xetrov72026893|Xetrov72026893	37.9361	-0.456941	0.343199	-1.33142	0.183051	0.434177
Xetrov72017562|Xetrov72017562|hoxb2	32.3871	-1.2162	0.597411	-2.03578	0.041772	0.161236
Xetrov72008378|Xetrov72008378|tie1	10.1008	0.480401	0.354616	1.35471	0.175511	0.422924
Xetrov72025970|Xetrov72025970|atp4a	3.20263	-0.172498	0.557463	-0.309434	0.756991	0.904272
Xetrov72031618|Xetrov72031618|kcne1	9.0597	2.76122	0.545997	5.05721	4.25427e-07	1.18178e-05
Xetrov72007916|Xetrov72007916	10.8994	-0.3723	0.56582	-0.657982	0.510549	0.759691
Xetrov72024999|Xetrov72024999|usp36	77.7907	-0.0329279	0.224653	-0.146572	0.88347	0.956115
Xetrov72022073|Xetrov72022073|bri3bp	742.475	0.1225	0.211281	0.579798	0.562051	0.794899
Xetrov72035287|Xetrov72035287|med10	146.35	-0.100317	0.133396	-0.752021	0.452039	0.714056
Xetrov72009847|Xetrov72009847	60.5534	0.0872194	0.2451	0.355853	0.721951	0.886825
Xetrov72020212|Xetrov72020212|pgm5	52.6865	-0.297975	0.342305	-0.870494	0.38403	0.659698
Xetrov72022128|Xetrov72022128|taf9	282.992	0.00417514	0.135169	0.0308882	0.975359	0.991713
Xetrov72026294|Xetrov72026294|ccdc33	7.05061	0.231926	0.516195	0.4493	0.653215	0.851502
Xetrov72036121|Xetrov72036121|dsel	3.91444	0.471175	0.569374	0.827532	0.407936	0.680218
Xetrov72040241|Xetrov72040241|ndufa5	360.869	-0.278573	0.164064	-1.69796	0.0895158	0.274402
Xetrov72011068|Xetrov72011068	36.4375	0.348137	0.395258	0.880783	0.378436	0.654338
Xetrov72b000037|Xetrov72b000037|c19orf70	83.0754	-0.577791	0.397722	-1.45275	0.146293	0.377939
Xetrov72031719|Xetrov72031719	2.3968	1.5386	0.582059	2.64338	0.00820833	0.0486456
Xetrov72007658|Xetrov72007658	2.13119	-0.200981	0.573574	-0.350402	0.726037	0.888453
Xetrov72026133|Xetrov72026133|otud3	1386.34	-0.0401662	0.268934	-0.149353	0.881275	0.955463
Xetrov72019259|Xetrov72019259|haus6	294.215	-0.165907	0.365112	-0.454401	0.64954	0.850366
Xetrov72041367|Xetrov72041367|unnamed	204.405	-3.60646	0.479503	-7.52125	5.42561e-14	7.48976e-12
Xetrov72016332|Xetrov72016332|rab3d	78.8446	-1.67473	0.5111	-3.27671	0.00105023	0.00930823
Xetrov72027898|Xetrov72027898	2.54358	1.17482	0.587226	2.00063	0.0454326	0.171121
Xetrov72005087|Xetrov72005087|unnamed	3.26773	-0.67961	0.564095	-1.20478	0.228289	0.494781
Xetrov72029761|Xetrov72029761|ska3	411.343	-0.0202682	0.10798	-0.187703	0.851109	0.942818
Xetrov72021625|Xetrov72021625|dtwd2	318.791	-0.648139	0.309976	-2.09093	0.0365342	0.146776
Xetrov72006179|Xetrov72006179|cryba2	45.4511	-1.31267	0.441198	-2.97525	0.00292754	0.0216225
Xetrov72017043|Xetrov72017043|ubtf	2441.09	0.0121325	0.207139	0.0585719	0.953293	0.983547
Xetrov72023193|Xetrov72023193	2.95113	0.403377	0.589485	0.684287	0.493794	0.747226
Xetrov72039683|Xetrov72039683|nudt18	4.63418	0.700457	0.497639	1.40756	0.159261	0.399033
Xetrov72003354|Xetrov72003354	1.73095	0.343453	0.593004	0.579175	0.562471	0.794967
Xetrov72014756|Xetrov72014756	2.60605	0.56624	0.574813	0.985085	0.324582	0.604068
Xetrov72025602|Xetrov72025602|fam118b	233.565	0.0131134	0.2751	0.0476678	0.961981	0.987085
Xetrov72010112|Xetrov72010112|st13	897.493	-0.069188	0.173852	-0.397971	0.690652	0.871512
Xetrov72008862|Xetrov72008862|scyl3	31.2984	-0.062171	0.299543	-0.207553	0.835578	0.938139
Xetrov72040349|Xetrov72040349|h2afz	353.593	-0.209807	0.269462	-0.778615	0.436207	0.700385
Xetrov72032354|Xetrov72032354	2.41099	-0.100417	0.555494	-0.180771	0.856548	0.944879
Xetrov72019771|Xetrov72019771|patz1	726.718	-0.133944	0.200767	-0.667163	0.504668	0.75509
Xetrov72021187|Xetrov72021187|gpbp1	245.303	0.303016	0.294129	1.03021	0.302909	0.580543
Xetrov72000879|Xetrov72000879|enah	3491.83	0.45358	0.10135	4.4754	7.62669e-06	0.000150252
Xetrov72023462|Xetrov72023462|tdgf1p3	98.4724	2.43855	0.38897	6.26925	3.62796e-10	2.06432e-08
Xetrov72010122|Xetrov72010122|nudt19	56.3626	-0.389402	0.263757	-1.47637	0.139846	0.367301
Xetrov72015712|Xetrov72015712	64.2817	0.556412	0.25996	2.14037	0.0323248	0.134039
Xetrov72036099|Xetrov72036099	2.64511	0.278048	0.560982	0.495646	0.620144	0.833616
Xetrov72012685|Xetrov72012685|l1cam	96.4553	0.1064	0.244056	0.435965	0.662862	0.857252
Xetrov72012449|Xetrov72012449|sptan1	5111.16	0.333009	0.33124	1.00534	0.314733	0.594076
Xetrov72001131|Xetrov72001131|fshr	53.6316	1.37136	0.564991	2.42722	0.0152149	0.0773019
Xetrov72006902|Xetrov72006902|unnamed	2.28343	0.138516	0.586996	0.235975	0.813452	0.930067
Xetrov72025540|Xetrov72025540	5.4549	-0.401604	0.489313	-0.820751	0.411788	0.683676
Xetrov72035736|Xetrov72035736	5.26251	-0.253247	0.46425	-0.545497	0.585412	0.8094
Xetrov72014899|Xetrov72014899	1.35332	0.902293	0.549878	1.6409	0.100818	0.297143
Xetrov72033336|Xetrov72033336	37.5882	-0.464581	0.382726	-1.21387	0.224796	0.490083
Xetrov72042152|Xetrov72042152	0.906655	-0.48077	0.557754	-0.861974	0.388702	0.663615
Xetrov72028318|Xetrov72028318	24.0412	0.273	0.277012	0.985518	0.32437	0.603913
Xetrov72007814|Xetrov72007814	171.198	0.0693366	0.579552	0.119638	0.90477	0.964699
Xetrov72043536|Xetrov72043536	337.498	0.288343	0.158967	1.81385	0.0697001	0.230694
Xetrov72032653|Xetrov72032653	1.24377	0.361623	0.596043	0.606707	0.544046	0.782972
Xetrov72031519|Xetrov72031519|rspo1	15.7138	1.19548	0.492883	2.42549	0.0152878	0.0775051
Xetrov72038394|Xetrov72038394|lrrn3	1.34416	0.689827	0.590573	1.16806	0.242781	0.511928
Xetrov72021570|Xetrov72021570|rcl1	1385.82	0.173911	0.205349	0.846908	0.397046	0.671037
Xetrov72019943|Xetrov72019943|hgsnat	173.327	-0.215725	0.153681	-1.40372	0.160402	0.400823
Xetrov72025056|Xetrov72025056|dkfzp761e198	139.371	-0.0974172	0.196191	-0.496544	0.619511	0.83326
Xetrov72013980|Xetrov72013980|bmp4	4801.07	-1.25354	0.12358	-10.1436	3.53966e-24	2.7738e-21
Xetrov72016210|Xetrov72016210|cxorf56	906.721	0.18693	0.117802	1.58682	0.112553	0.32007
Xetrov72007395|Xetrov72007395	4.98475	1.84785	0.597232	3.09403	0.00197459	0.0157984
Xetrov72019728|Xetrov72019728|gas2l1	358.491	-1.03279	0.244896	-4.21727	2.47277e-05	0.000413974
Xetrov72006704|Xetrov72006704|gpr110	9.13858	1.05743	0.496011	2.13186	0.0330183	0.136374
Xetrov72042910|Xetrov72042910|rnf115	261.212	-0.379231	0.177158	-2.14064	0.0323035	0.13398
Xetrov72033481|Xetrov72033481	8.71669	-0.556309	0.502358	-1.1074	0.268122	0.541477
Xetrov72034048|Xetrov72034048|fam126a	68.3172	0.213744	0.343211	0.622777	0.533431	0.776007
Xetrov72002006|Xetrov72002006|c6orf162	308.256	-0.246941	0.287965	-0.857537	0.391148	0.665433
Xetrov72043055|Xetrov72043055	8.11609	1.68392	0.534558	3.15011	0.00163207	0.013464
Xetrov72036531|Xetrov72036531|extl3	530.979	0.153478	0.194329	0.789784	0.429654	0.696935
Xetrov72022030|Xetrov72022030|spin1	295.225	0.0530174	0.245429	0.216019	0.828973	0.9355
Xetrov72024019|Xetrov72024019|snrpc	740.524	-0.156086	0.1279	-1.22038	0.222322	0.486999
Xetrov72021482|Xetrov72021482|mrpl1	336.362	-0.302709	0.251424	-1.20398	0.228597	0.495203
Xetrov72006586|Xetrov72006586	1.5441	0.355008	0.592106	0.599568	0.548794	0.78622
Xetrov72018941|Xetrov72018941|c9orf93	140.543	-0.0451907	0.392508	-0.115133	0.90834	0.966371
Xetrov72011279|Xetrov72011279|banf1	3304.08	-0.178286	0.126314	-1.41144	0.158114	0.397268
Xetrov72016366|Xetrov72016366|unnamed	736.496	0.220032	0.568846	0.386805	0.698901	0.87643
Xetrov72034021|Xetrov72034021|mon1a	67.502	0.943108	0.363431	2.59501	0.00945888	0.0542144
Xetrov72b000267|Xetrov72b000267|syngr1	217.586	0.248278	0.228275	1.08762	0.276761	0.551764
Xetrov72030175|Xetrov72030175|edar	1.31986	1.11516	0.590381	1.88889	0.0589066	0.205758
Xetrov72035170|Xetrov72035170	4.5831	0.109488	0.531206	0.206111	0.836704	0.938396
Xetrov72028851|Xetrov72028851|rsf1	3633.34	0.0798319	0.114549	0.696926	0.485849	0.74123
Xetrov72023986|Xetrov72023986	6.53317	2.75958	0.489909	5.63284	1.77269e-08	6.88388e-07
Xetrov72014920|Xetrov72014920|mrps18b	506.846	0.133894	0.229698	0.582913	0.559952	0.793547
Xetrov72020675|Xetrov72020675|mpnd	28.8418	-0.201634	0.431569	-0.467211	0.640349	0.844561
Xetrov72020362|Xetrov72020362|bmpr1b	148.152	0.891959	0.512634	1.73995	0.0818676	0.258144
Xetrov72019822|Xetrov72019822|ccdc157	135.033	-0.290069	0.171695	-1.68944	0.0911345	0.277714
Xetrov72014766|Xetrov72014766|trex2	209.274	-0.731914	0.470151	-1.55676	0.119527	0.33203
Xetrov72038769|Xetrov72038769|spam1	256.796	2.29292	0.515352	4.44923	8.61799e-06	0.000166815
Xetrov72024979|Xetrov72024979|mms19	616.153	1.03453	0.21678	4.77225	1.82183e-06	4.32145e-05
Xetrov72038214|Xetrov72038214|phf15	23.022	0.0299506	0.354562	0.0844721	0.932681	0.975533
Xetrov72026628|Xetrov72026628|dhrs3	4430.97	0.856145	0.342175	2.50207	0.0123469	0.0663267
Xetrov72028473|Xetrov72028473	1.97977	0.999553	0.569372	1.75553	0.0791679	0.252335
Xetrov72006546|Xetrov72006546	11.2826	0.0858996	0.427938	0.200729	0.840911	0.939396
Xetrov72007567|Xetrov72007567|gckr	1.44038	0.0873163	0.595624	0.146596	0.883451	0.956115
Xetrov72019029|Xetrov72019029|lamb3	292.449	-0.585169	0.356487	-1.64149	0.100696	0.296985
Xetrov72023644|Xetrov72023644	3.13412	0.180818	0.534655	0.338195	0.735216	0.893013
Xetrov72006660|Xetrov72006660	33.8685	-0.533717	0.305365	-1.7478	0.0804986	0.255366
Xetrov72025532|Xetrov72025532|lingo1	75.2608	-0.0651479	0.301482	-0.216092	0.828916	0.9355
Xetrov72004755|Xetrov72004755|ppig	18708.1	-0.0223697	0.078045	-0.286626	0.774399	0.912009
Xetrov72030734|Xetrov72030734|rnf41	578.805	-0.0578927	0.181132	-0.319616	0.74926	0.899855
Xetrov72013150|Xetrov72013150|slc44a4	51.1289	0.973284	0.318409	3.05671	0.00223783	0.0174162
Xetrov72041598|Xetrov72041598	301.759	0.240611	0.247975	0.970303	0.331895	0.611337
Xetrov72017405|Xetrov72017405|crtap	78.4356	2.11681	0.326805	6.4773	9.33766e-11	6.12771e-09
Xetrov72000862|Xetrov72000862|epha7	35.5347	1.96039	0.568098	3.45079	0.00055895	0.00557293
Xetrov72008716|Xetrov72008716	6.60038	1.32293	0.597276	2.21494	0.0267643	0.117092
Xetrov72026290|Xetrov72026290|idh3a	694.628	-0.0398226	0.234073	-0.170129	0.864909	0.948732
Xetrov72032187|Xetrov72032187|gabrb3	2.32671	-0.418502	0.569231	-0.735206	0.462214	0.722398
Xetrov72007521|Xetrov72007521	6.8651	0.516766	0.460719	1.12165	0.262011	0.534712
Xetrov72028786|Xetrov72028786	107.925	-0.205489	0.212305	-0.967896	0.333096	0.61253
Xetrov72014721|Xetrov72014721|unnamed	60.4559	0.0631303	0.276473	0.228342	0.819381	0.931869
Xetrov72037497|Xetrov72037497|dnmt3a	1.52725	0.360994	0.59745	0.604225	0.545694	0.784104
Xetrov72034950|Xetrov72034950|tmem55a	510.496	0.0445857	0.148678	0.299882	0.764268	0.906893
Xetrov72020569|Xetrov72020569|tmem161a	722.356	-0.200363	0.227521	-0.880636	0.378515	0.654393
Xetrov72030119|Xetrov72030119|liph	63.6199	0.31167	0.407721	0.764419	0.444617	0.707616
Xetrov72026534|Xetrov72026534|fam70a	1.73597	0.0225396	0.597459	0.0377259	0.969906	0.989825
Xetrov72006783|Xetrov72006783|unnamed	281.542	0.073464	0.382661	0.191982	0.847756	0.941208
Xetrov72010517|Xetrov72010517|mtch2	1554.03	0.0435339	0.0812474	0.535819	0.592084	0.814245
Xetrov72002924|Xetrov72002924	1.54551	-0.159846	0.594185	-0.269017	0.787916	0.917442
Xetrov72036631|Xetrov72036631|fam167a	1.00137	0.856272	0.529522	1.61707	0.105864	0.306227
Xetrov72034159|Xetrov72034159|darmin	9702.66	1.58883	0.255242	6.22482	4.82116e-10	2.63958e-08
Xetrov72030501|Xetrov72030501|mbnl2	5.82966	-0.545856	0.442542	-1.23346	0.217405	0.480589
Xetrov72032171|Xetrov72032171|sh3kbp1	2.77147	1.44609	0.56387	2.56458	0.01033	0.0579725
Xetrov72039857|Xetrov72039857	14.1754	-0.142369	0.399085	-0.356738	0.721288	0.886551
Xetrov72029393|Xetrov72029393|patl2	147.995	0.339428	0.483231	0.702414	0.482421	0.738092
Xetrov72034541|Xetrov72034541|pip4k2b	21.9136	0.00482562	0.376506	0.0128169	0.989774	0.996966
Xetrov72026864|Xetrov72026864|dkk1	1964.22	2.4514	0.291611	8.40638	4.22848e-17	1.17117e-14
Xetrov72016312|Xetrov72016312|syce2	1.28937	-0.334235	0.580561	-0.57571	0.564811	0.796483
Xetrov72b000079|Xetrov72b000079|otoa	9.34606	0.812567	0.522294	1.55577	0.119763	0.332394
Xetrov72013817|Xetrov72013817|gabra6	3.82424	0.00447115	0.49273	0.00907423	0.99276	0.998448
Xetrov72000271|Xetrov72000271|irs1	224.382	-0.540064	0.220761	-2.44637	0.0144303	0.074399
Xetrov72002569|Xetrov72002569	2.82512	-0.700487	0.544517	-1.28644	0.198291	0.455411
Xetrov72042464|Xetrov72042464|ubl5	3410.48	0.178048	0.105882	1.68156	0.0926542	0.28078
Xetrov72028575|Xetrov72028575	5.18985	-0.355543	0.56674	-0.627347	0.530432	0.77395
Xetrov72013217|Xetrov72013217|znf770	142.862	-0.0531439	0.222484	-0.238866	0.811209	0.929451
Xetrov72011441|Xetrov72011441	10.1366	1.98824	0.586115	3.39223	0.000693252	0.00667101
Xetrov72036092|Xetrov72036092	1.78925	0.190218	0.597214	0.318509	0.750099	0.900062
Xetrov72019552|Xetrov72019552|vwa5a	81.5158	1.64155	0.397431	4.1304	3.62125e-05	0.00057265
Xetrov72019781|Xetrov72019781|pde8b	54.4104	1.51271	0.426886	3.54359	0.000394721	0.0041812
Xetrov72019788|Xetrov72019788|c4orf14	263.319	0.0508567	0.22144	0.229664	0.818353	0.931869
Xetrov72036061|Xetrov72036061	4.06486	1.96346	0.582721	3.36947	0.00075314	0.00712438
Xetrov72025055|Xetrov72025055|ptchd2.2	1.27705	-0.116526	0.596406	-0.19538	0.845095	0.940523
Xetrov72006142|Xetrov72006142|rras2	32.7766	0.61803	0.234444	2.63615	0.00838527	0.0494754
Xetrov72041149|Xetrov72041149|gpr19	21.3784	-0.259002	0.266626	-0.971405	0.331347	0.610744
Xetrov72027985|Xetrov72027985	2.11805	0.921188	0.59657	1.54414	0.122554	0.337652
Xetrov72016834|Xetrov72016834|slc4a1	306.299	2.80719	0.343278	8.17759	2.89582e-16	6.6512e-14
Xetrov72001056|Xetrov72001056|rps7	5830.45	-0.250701	0.167674	-1.49517	0.134871	0.3592
Xetrov72019294|Xetrov72019294|sncaip	14.0153	0.188176	0.438739	0.428901	0.667995	0.859487
Xetrov72008766|Xetrov72008766	70.7982	0.0669967	0.36094	0.185617	0.852745	0.943451
Xetrov72029603|Xetrov72029603|gusb	130.63	0.377377	0.188308	2.00404	0.0450658	0.170128
Xetrov72001571|Xetrov72001571|memo1	938.187	0.267871	0.144174	1.85797	0.0631734	0.215786
Xetrov72032065|Xetrov72032065	42.0786	-0.0352017	0.357379	-0.0984994	0.921536	0.971558
Xetrov72011412|Xetrov72011412	55.7932	-0.175388	0.241174	-0.727226	0.467087	0.726405
Xetrov72020305|Xetrov72020305|slc45a3	18.2583	-2.41972	0.556634	-4.34706	1.37973e-05	0.000249384
Xetrov72011316|Xetrov72011316|samd13	67.7089	0.299657	0.182754	1.63967	0.101073	0.297578
Xetrov72010174|Xetrov72010174|rab3il1	69.6796	-0.0965136	0.257597	-0.374669	0.707906	0.880628
Xetrov72024443|Xetrov72024443|rab36	31.3485	-0.142856	0.442828	-0.322599	0.746999	0.898708
Xetrov72006817|Xetrov72006817|myo15a	6.79652	0.30544	0.520177	0.587184	0.55708	0.791793
Xetrov72007738|Xetrov72007738	402.299	-0.35971	0.258548	-1.39127	0.164144	0.406597
Xetrov72023132|Xetrov72023132	748.458	0.361968	0.365524	0.990271	0.322042	0.601481
Xetrov72011631|Xetrov72011631	14.6562	0.647505	0.321119	2.0164	0.0437582	0.166628
Xetrov72004245|Xetrov72004245|map2	8.07409	0.337076	0.578827	0.582344	0.560335	0.793775
Xetrov72041403|Xetrov72041403	18.549	-0.4334	0.459856	-0.942471	0.345952	0.623448
Xetrov72033220|Xetrov72033220	13.0819	-0.0146026	0.445774	-0.0327579	0.973868	0.991255
Xetrov72023095|Xetrov72023095|gadd45b	29.9186	0.504534	0.496702	1.01577	0.30974	0.588766
Xetrov72003340|Xetrov72003340	8.88161	-0.555952	0.562962	-0.987549	0.323374	0.602535
Xetrov72033179|Xetrov72033179|pik3r4	146.517	-0.324501	0.223377	-1.4527	0.146306	0.377939
Xetrov72041871|Xetrov72041871	40.5272	0.748549	0.319885	2.34005	0.0192809	0.0924954
Xetrov72037649|Xetrov72037649	2.78396	-0.742797	0.555797	-1.33645	0.181401	0.431922
Xetrov72020252|Xetrov72020252|dab2	36.5573	0.646157	0.281504	2.29538	0.0217116	0.100583
Xetrov72029566|Xetrov72029566|rnf219	2133.13	-0.336889	0.207856	-1.62078	0.105064	0.304662
Xetrov72027724|Xetrov72027724	12.2205	-0.0440218	0.378024	-0.116452	0.907294	0.965859
Xetrov72005301|Xetrov72005301|tmem184a	319.687	0.464741	0.414865	1.12022	0.262619	0.534949
Xetrov72025521|Xetrov72025521|entpd7	1514.72	0.275914	0.104056	2.6516	0.00801119	0.0477931
Xetrov72018841|Xetrov72018841|ythdc2	89.2975	-0.473231	0.208685	-2.26768	0.0233484	0.106195
Xetrov72015920|Xetrov72015920	2.23745	1.77574	0.589465	3.01246	0.00259136	0.0196007
Xetrov72031591|Xetrov72031591|n4bp2l1	168.187	0.109815	0.439834	0.249675	0.802839	0.925094
Xetrov72018870|Xetrov72018870|dhx29	1066.53	-0.280289	0.156683	-1.78889	0.0736321	0.240301
Xetrov72006045|Xetrov72006045|asb8	54.8982	-0.15136	0.295438	-0.512325	0.608424	0.826175
Xetrov72030043|Xetrov72030043|cdadc1	69.6695	0.319275	0.348205	0.916915	0.359187	0.635981
Xetrov72011477|Xetrov72011477|unnamed	2779.54	-0.0703281	0.207535	-0.338874	0.734705	0.892795
Xetrov72027841|Xetrov72027841|megf6	2.00169	0.764068	0.595842	1.28233	0.199726	0.457371
Xetrov72029418|Xetrov72029418|mpo	3.92548	-0.251883	0.557646	-0.45169	0.651492	0.851151
Xetrov72036243|Xetrov72036243|tsnare1	40.2763	-0.0693288	0.403425	-0.171851	0.863555	0.948381
Xetrov72042442|Xetrov72042442	6.5327	0.857168	0.56039	1.52959	0.126118	0.344546
Xetrov72037103|Xetrov72037103	3.7095	0.455228	0.523736	0.869193	0.384742	0.660188
Xetrov72004411|Xetrov72004411|usp40	124.051	0.209559	0.262172	0.799318	0.424106	0.693189
Xetrov72030574|Xetrov72030574|dach1	2.02738	0.929181	0.594849	1.56205	0.118277	0.329873
Xetrov72026855|Xetrov72026855	1.25863	0.51242	0.595643	0.86028	0.389635	0.664227
Xetrov72031954|Xetrov72031954	4140.06	0.151281	0.109078	1.38691	0.16547	0.408055
Xetrov72009387|Xetrov72009387|ptbp2	499.264	0.322529	0.259782	1.24154	0.214407	0.476308
Xetrov72005677|Xetrov72005677|rdh14	181.272	-0.587192	0.174656	-3.36199	0.000773842	0.00729457
Xetrov72019740|Xetrov72019740|ebf4	1.24875	-0.105987	0.556885	-0.190321	0.849058	0.941709
Xetrov72041760|Xetrov72041760|rab11fip2	395.115	0.370782	0.261213	1.41946	0.155764	0.393357
Xetrov72029360|Xetrov72029360|pmel	1530.92	-0.114972	0.187155	-0.614316	0.539007	0.779218
Xetrov72037811|Xetrov72037811|scaf11	2016.48	-0.226143	0.127473	-1.77404	0.0760565	0.245787
Xetrov72017924|Xetrov72017924|dynlrb1	1033.97	0.0626937	0.0926091	0.676971	0.498424	0.750325
Xetrov72016299|Xetrov72016299|cnn2	23.917	1.00826	0.405841	2.48436	0.0129785	0.068807
Xetrov72025814|Xetrov72025814|ccdc15	736.711	-0.423193	0.179844	-2.35311	0.018617	0.0900674
Xetrov72022518|Xetrov72022518|rhoc	2724.36	-0.239601	0.140707	-1.70285	0.088597	0.272831
Xetrov72038961|Xetrov72038961|rhcg	3.77829	-0.324508	0.50391	-0.643979	0.519589	0.766623
Xetrov72018078|Xetrov72018078	2.93631	0.813635	0.560665	1.4512	0.146725	0.378344
Xetrov72037189|Xetrov72037189|arhgef17	236.069	0.606394	0.248798	2.43729	0.0147977	0.0757541
Xetrov72024695|Xetrov72024695	833.951	0.568938	0.209975	2.70955	0.00673751	0.0415638
Xetrov72032228|Xetrov72032228	13.486	0.938792	0.406641	2.30865	0.0209629	0.0982127
Xetrov72024763|Xetrov72024763|btaf1	809.332	0.368235	0.159715	2.30558	0.021134	0.0988179
Xetrov72028683|Xetrov72028683|polq	1279.63	-0.0503774	0.322148	-0.156379	0.875734	0.95322
Xetrov72031167|Xetrov72031167	764.089	-1.63956	0.297099	-5.51856	3.41786e-08	1.24511e-06
Xetrov72010166|Xetrov72010166|foxd3	751.892	2.23547	0.286343	7.80699	5.85718e-15	1.01206e-12
Xetrov72015044|Xetrov72015044	9.59391	-0.574323	0.419027	-1.37061	0.170496	0.415184
Xetrov72017624|Xetrov72017624|dhrs7c	1.84209	0.643067	0.595523	1.07984	0.280216	0.555133
Xetrov72041643|Xetrov72041643	2.04372	0.0997482	0.588228	0.169574	0.865345	0.948732
Xetrov72028599|Xetrov72028599|rbm7	51.1476	-0.495345	0.257989	-1.92002	0.0548553	0.19556
Xetrov72042585|Xetrov72042585	2.37542	0.275728	0.576047	0.478656	0.632183	0.839484
Xetrov72019054|Xetrov72019054|synrg	427.639	-0.808437	0.181077	-4.4646	8.02177e-06	0.000156562
Xetrov72014031|Xetrov72014031|hfe2	2.96442	0.292442	0.517613	0.564983	NA	NA
Xetrov72001510|Xetrov72001510|aida	1136.66	-0.0203249	0.0893702	-0.227424	0.820094	0.932093
Xetrov72020463|Xetrov72020463|utp15	2223.21	0.0343257	0.199365	0.172176	0.863299	0.948269
Xetrov72010625|Xetrov72010625|ppapdc2	34.4349	0.313124	0.244735	1.27944	0.200742	0.458553
Xetrov72009675|Xetrov72009675|dmap1	341.64	-0.723416	0.167708	-4.31355	1.60653e-05	0.000284641
Xetrov72005388|Xetrov72005388|scrn3	420.157	-0.238785	0.156697	-1.52387	0.127541	0.346624
Xetrov72037915|Xetrov72037915|upf2	171.663	-0.388355	0.184745	-2.10211	0.0355437	0.143871
Xetrov72019252|Xetrov72019252|cast	95.6645	-0.590512	0.261829	-2.25534	0.0241121	0.108617
Xetrov72001577|Xetrov72001577|napb	138.143	0.125687	0.302778	0.415114	0.678059	0.864599
Xetrov72019784|Xetrov72019784|slc1a1	16.134	0.965211	0.36837	2.62022	0.00878724	0.0513493
Xetrov72017202|Xetrov72017202	1.40085	0.870018	0.596554	1.45841	0.144729	0.375476
Xetrov72021848|Xetrov72021848|gtf2e2	1370.49	0.0581834	0.10372	0.560965	0.574821	0.802674
Xetrov72021556|Xetrov72021556|gnb1l	7.30925	-0.734464	0.439217	-1.67221	0.094482	0.284898
Xetrov72002410|Xetrov72002410	9.18493	1.13402	0.475132	2.38676	0.0169978	0.0840004
Xetrov72011271|Xetrov72011271	8.60703	-0.978459	0.401926	-2.43443	0.0149154	0.0761086
Xetrov72038119|Xetrov72038119|tbc1d30	2.38324	-0.594048	0.597326	-0.994513	0.319973	0.599287
Xetrov72013509|Xetrov72013509|nup54	1084.18	-0.182237	0.296344	-0.61495	0.538587	0.778911
Xetrov72034338|Xetrov72034338|fam69c	30.9733	-2.10595	0.509682	-4.1319	3.59778e-05	0.000569417
Xetrov72010641|Xetrov72010641|sco2	145.041	0.397359	0.146907	2.70483	0.00683394	0.0420211
Xetrov72006400|Xetrov72006400|dapl1	866.626	0.354845	0.217824	1.62905	0.103303	0.301597
Xetrov72039425|Xetrov72039425|wee2	235.133	0.182358	0.14244	1.28025	0.200458	0.458239
Xetrov72031358|Xetrov72031358	215.491	-0.14506	0.333886	-0.434458	0.663956	0.858047
Xetrov72035990|Xetrov72035990|slc38a3	600.572	2.10163	0.196701	10.6844	1.2044e-26	2.08979e-23
Xetrov72038585|Xetrov72038585|slc2a13	7.41506	0.232438	0.519292	0.447605	0.654438	0.852517
Xetrov72003075|Xetrov72003075	3.59551	1.10046	0.597216	1.84265	0.0653799	0.22115
Xetrov72028193|Xetrov72028193	1.96626	0.56157	0.597421	0.939991	0.347222	0.62484
Xetrov72010945|Xetrov72010945|cdc42ep2	873.443	0.163569	0.361596	0.452352	0.651016	0.850866
Xetrov72009986|Xetrov72009986	337.021	0.322562	0.567911	0.56798	0.570048	0.799736
Xetrov72035345|Xetrov72035345|chmp5	522.12	0.240723	0.165448	1.45497	0.145677	0.377241
Xetrov72035944|Xetrov72035944	9.10211	-0.569678	0.411166	-1.38552	0.165894	0.40869
Xetrov72004231|Xetrov72004231|myo10.2	640.512	0.270018	0.11542	2.33945	0.0193124	0.0925755
Xetrov72000729|Xetrov72000729|lbr	579.996	-0.160548	0.164205	-0.977727	0.328209	0.607398
Xetrov72017558|Xetrov72017558|g6pc3.1	367.996	0.115515	0.245331	0.470853	0.637746	0.842721
Xetrov72003418|Xetrov72003418|znf618	95.9735	0.678895	0.273756	2.47993	0.0131408	0.0692872
Xetrov72008139|Xetrov72008139|atg2a	94.0096	-0.642512	0.279525	-2.29859	0.0215284	0.100041
Xetrov72014889|Xetrov72014889	27.0921	0.444268	0.378965	1.17232	0.241069	0.509908
Xetrov72010009|Xetrov72010009|dhodh	203.761	-0.253746	0.222134	-1.14231	0.253324	0.524759
Xetrov72022166|Xetrov72022166|diablo	487.544	0.0221581	0.196042	0.113028	0.910009	0.966998
Xetrov72042126|Xetrov72042126	22.0726	-0.0321834	0.514801	-0.0625163	0.950152	0.982071
Xetrov72033482|Xetrov72033482|tril	82.2099	-1.0617	0.424101	-2.50342	0.0123	0.0661692
Xetrov72037689|Xetrov72037689|dmxl2	89.9414	0.399254	0.213399	1.87093	0.061355	0.21168
Xetrov72006115|Xetrov72006115|bok	2.66337	0.147501	0.524889	0.281014	0.7787	0.913316
Xetrov72010746|Xetrov72010746	129.369	0.855348	0.253248	3.37751	0.000731444	0.00695407
Xetrov72019107|Xetrov72019107|hps5	66.038	0.570493	0.271572	2.10071	0.0356663	0.144243
Xetrov72023398|Xetrov72023398	31.7202	0.0992835	0.519675	0.191049	0.848487	0.941575
Xetrov72011108|Xetrov72011108|pllp	12.412	-1.11896	0.417224	-2.68191	0.00732028	0.0443672
Xetrov72000002|Xetrov72000002	26.0425	0.973776	0.379262	2.56755	0.0102419	0.0575809
Xetrov72034825|Xetrov72034825|bphl	2.41377	-1.05586	0.596236	-1.77087	0.0765826	0.247021
Xetrov72035058|Xetrov72035058|edn1	9.36436	0.274333	0.469869	0.583849	0.559322	0.793254
Xetrov72019563|Xetrov72019563|ppargc1a	13.1841	0.120907	0.354747	0.340825	0.733235	0.891831
Xetrov72026667|Xetrov72026667	8.68411	3.38167	0.590433	5.72744	1.01955e-08	4.21102e-07
Xetrov72024776|Xetrov72024776|gbf1	469.152	-0.126202	0.39711	-0.317802	0.750635	0.900361
Xetrov72017192|Xetrov72017192|src	2506.96	0.0153676	0.143764	0.106895	0.914872	0.969503
Xetrov72005781|Xetrov72005781|dcun1d3	1959	0.614959	0.187623	3.27763	0.00104681	0.00928228
Xetrov72017061|Xetrov72017061|znf652	1293.95	0.0542296	0.139052	0.389995	0.69654	0.875568
Xetrov72010682|Xetrov72010682|kdelr3	1186.56	0.202371	0.215922	0.937241	0.348634	0.626305
Xetrov72018966|Xetrov72018966|agtpbp1	80.2307	-0.00680463	0.213728	-0.0318378	0.974601	0.99156
Xetrov72008578|Xetrov72008578|incenp	6656.99	-0.695601	0.11383	-6.1109	9.90732e-10	5.0705e-08
Xetrov72009454|Xetrov72009454|unnamed	7.92223	-0.118332	0.426823	-0.277239	0.781597	0.914493
Xetrov72036018|Xetrov72036018	3.04345	0.447682	0.564249	0.793412	0.427538	0.695665
Xetrov72017538|Xetrov72017538	386.047	-1.36951	0.377049	-3.63218	0.000281041	0.00316575
Xetrov72031615|Xetrov72031615|upk3b	3420.53	-1.06951	0.218112	-4.90351	9.41382e-07	2.38949e-05
Xetrov72015734|Xetrov72015734|akap6	2.30898	-0.124691	0.567199	-0.219837	0.825998	0.934227
Xetrov72025598|Xetrov72025598|unnamed	33.2578	-0.0452909	0.38998	-0.116136	0.907544	0.965939
Xetrov72034053|Xetrov72034053|gata6	3577.49	0.216538	0.146449	1.47859	0.139249	0.366569
Xetrov72003055|Xetrov72003055|casp2	1157	-0.020365	0.105916	-0.192275	0.847527	0.941119
Xetrov72b000271|Xetrov72b000271|tmem110	392.861	0.541672	0.249113	2.1744	0.0296748	0.126476
Xetrov72039398|Xetrov72039398|tipin	1059.11	-0.237441	0.256761	-0.924754	0.355094	0.631762
Xetrov72040419|Xetrov72040419|pdlim2	4.95387	-0.0869288	0.500054	-0.173839	0.861992	0.947794
Xetrov72023080|Xetrov72023080	2.91802	0.343845	0.578489	0.594384	0.552255	0.788386
Xetrov72019034|Xetrov72019034|tmprss9	1398.34	0.749076	0.291615	2.56871	0.0102077	0.0574403
Xetrov72030136|Xetrov72030136|mmp20	2.69208	-0.281321	0.54637	-0.514892	0.606629	0.824927
Xetrov72009790|Xetrov72009790|chka	323.522	1.37672	0.258165	5.33273	9.67448e-08	3.10937e-06
Xetrov72040382|Xetrov72040382	4.56761	1.17536	0.552681	2.12666	0.0334485	0.137638
Xetrov72001373|Xetrov72001373|htr1e	9.09532	0.11975	0.524652	0.228246	0.819455	0.931869
Xetrov72043080|Xetrov72043080	52.6626	0.686026	0.335867	2.04255	0.0410966	0.159361
Xetrov72018624|Xetrov72018624|fbn3	128.65	1.61843	0.597475	2.70878	NA	NA
Xetrov72037306|Xetrov72037306|unnamed	6337.14	-0.106878	0.13485	-0.792575	0.428025	0.695945
Xetrov72030702|Xetrov72030702|myo18a	60.5754	1.02254	0.296479	3.44894	0.000562788	0.00560823
Xetrov72007742|Xetrov72007742	132.305	0.192663	0.301893	0.638181	0.523356	0.769589
Xetrov72036522|Xetrov72036522|ncoa1	20.0466	0.013903	0.460656	0.0301808	0.975923	0.99172
Xetrov72b000277|Xetrov72b000277|nup50	6706.23	-0.00914862	0.0854099	-0.107114	0.914698	0.969503
Xetrov72038803|Xetrov72038803|exoc4	5.88485	-0.040189	0.448496	-0.0896084	0.928598	0.974059
Xetrov72043591|Xetrov72043591	102.03	0.247563	0.337989	0.73246	0.463888	0.724183
Xetrov72003728|Xetrov72003728	1.02132	-0.689105	0.595195	-1.15778	0.246954	0.517656
Xetrov72012983|Xetrov72012983|msh5	6.89583	1.15851	0.589953	1.96372	0.049562	0.182386
Xetrov72024511|Xetrov72024511	1186.58	0.272423	0.131349	2.07404	0.0380757	0.151195
Xetrov72022216|Xetrov72022216|not	4345.53	0.949902	0.182738	5.19815	2.01279e-07	5.97931e-06
Xetrov72021674|Xetrov72021674|coq5	253.506	0.0247706	0.145321	0.170454	0.864653	0.948728
Xetrov72006017|Xetrov72006017|irak1bp1	230.7	-0.111744	0.230287	-0.485238	0.627507	0.836943
Xetrov72014818|Xetrov72014818|mettl11a	15.0365	2.15311	0.471209	4.56934	4.89259e-06	0.000102159
Xetrov72024680|Xetrov72024680|vps13c	47.2698	0.0606455	0.286987	0.211317	0.83264	0.936495
Xetrov72038639|Xetrov72038639|lmnb3	1155.04	0.247322	0.158086	1.56447	0.117706	0.328892
Xetrov72002976|Xetrov72002976	2.72262	0.796261	0.591392	1.34642	0.178168	0.427303
Xetrov72037568|Xetrov72037568	1.09817	0.516237	0.572074	0.902395	0.366847	0.644035
Xetrov72019076|Xetrov72019076|nol6	989.23	0.27705	0.204503	1.35475	0.175497	0.422924
Xetrov72039162|Xetrov72039162|adrb2	111.329	0.265023	0.240486	1.10203	0.270448	0.544254
Xetrov72015156|Xetrov72015156|lsm2	1565.47	-0.15944	0.225193	-0.708018	0.478934	0.73533
Xetrov72021876|Xetrov72021876|cldn23	31.9825	-2.25483	0.367411	-6.13709	8.40462e-10	4.3487e-08
Xetrov72039152|Xetrov72039152|tes	413.301	-0.0207103	0.200577	-0.103254	0.917762	0.970025
Xetrov72036825|Xetrov72036825|lrrc8e	1517.91	0.220744	0.203007	1.08737	0.276873	0.551812
Xetrov72014966|Xetrov72014966|unnamed	4663.57	-0.419832	0.118352	-3.54731	0.000389186	0.00413653
Xetrov72030965|Xetrov72030965|nipa1	15.4478	-0.101217	0.466679	-0.216888	0.828296	0.935317
Xetrov72038023|Xetrov72038023|adamts17	7.42955	0.731228	0.401393	1.82173	0.0684965	0.227906
Xetrov72001596|Xetrov72001596|ppil6	62.6684	-0.390742	0.305611	-1.27856	0.201051	0.459011
Xetrov72004169|Xetrov72004169|nbeal1	49.3074	0.384661	0.297309	1.29381	0.195732	0.451821
Xetrov72005322|Xetrov72005322|naga	347.364	-0.0362092	0.179769	-0.201421	0.84037	0.939396
Xetrov72010721|Xetrov72010721|alg14	32.8563	-0.396622	0.410252	-0.966777	0.333655	0.612889
Xetrov72018285|Xetrov72018285	358.44	-0.0565689	0.260775	-0.216926	0.828266	0.935317
Xetrov72032346|Xetrov72032346|unnamed	2.44564	1.68012	0.586984	2.86229	0.00420596	0.0286858
Xetrov72018084|Xetrov72018084	10.82	1.14961	0.566342	2.02988	0.0423683	0.163016
Xetrov72041602|Xetrov72041602	362.288	0.0739336	0.327714	0.225604	0.821509	0.932429
Xetrov72032650|Xetrov72032650	2.73257	0.541789	0.563729	0.961081	0.336511	0.615266
Xetrov72015238|Xetrov72015238	4.03016	0.371081	0.595094	0.623567	0.532912	0.775739
Xetrov72036606|Xetrov72036606|stk35	315.687	-0.207184	0.30343	-0.682806	0.494729	0.747692
Xetrov72009930|Xetrov72009930|st3gal3	660.069	0.203495	0.156855	1.29735	0.194511	0.450142
Xetrov72036695|Xetrov72036695	6.96809	-0.327742	0.434975	-0.753474	0.451165	0.713392
Xetrov72008901|Xetrov72008901|mettl13	205.986	-0.0275554	0.264674	-0.104111	0.917081	0.969973
Xetrov72018830|Xetrov72018830|map3k1	417.712	-0.524413	0.189216	-2.77151	0.00557964	0.035817
Xetrov72014004|Xetrov72014004|ccdc105	26.8582	0.5883	0.378121	1.55585	0.119744	0.332394
Xetrov72001186|Xetrov72001186|pcolce2	217.782	1.22794	0.414838	2.96005	0.0030759	0.0225414
Xetrov72036999|Xetrov72036999|ilf3	45729.3	-0.0810606	0.142769	-0.567774	0.570188	0.799736
Xetrov72008875|Xetrov72008875|zbtb3	245.886	0.300374	0.139141	2.15877	0.030868	0.130002
Xetrov72043489|Xetrov72043489	6.38053	-0.666169	0.519804	-1.28158	0.199991	0.457688
Xetrov72034117|Xetrov72034117|dfna5	43.2399	0.92058	0.330532	2.78515	0.00535032	0.0347017
Xetrov72009949|Xetrov72009949|cyth4	4.70277	0.894347	0.585847	1.52659	0.126864	0.345732
Xetrov72031924|Xetrov72031924	1789.65	2.14582	0.355434	6.03718	1.56836e-09	7.71238e-08
Xetrov72034479|Xetrov72034479|sox17b.1	3345.14	-0.090848	0.22435	-0.404938	0.685523	0.868475
Xetrov72033812|Xetrov72033812|ngly1	97.3858	-0.579836	0.223089	-2.59912	0.00934627	0.0536997
Xetrov72021174|Xetrov72021174|nfib	3.9588	2.38883	0.557352	4.28603	1.81891e-05	0.000315736
Xetrov72005400|Xetrov72005400	2.40829	0.287376	0.597343	0.48109	0.630452	0.838619
Xetrov72029989|Xetrov72029989|mbtps2	275.728	0.0194298	0.35412	0.054868	0.956244	0.984578
Xetrov72039699|Xetrov72039699|sparc	189.207	1.81632	0.41736	4.35194	1.34941e-05	0.000244607
Xetrov72018305|Xetrov72018305|znf513	311.749	0.750065	0.307608	2.43838	0.0147532	0.0756164
Xetrov72021887|Xetrov72021887|erp29	37.6825	0.139152	0.298714	0.465836	0.641333	0.845109
Xetrov72043544|Xetrov72043544	157.371	2.65245	0.489819	5.41517	6.1231e-08	2.07042e-06
Xetrov72006485|Xetrov72006485|unnamed	2941.79	-0.857664	0.418076	-2.05145	0.0402228	0.156964
Xetrov72041060|Xetrov72041060	1.36225	1.21555	0.583464	2.08333	0.0372208	0.148804
Xetrov72027298|Xetrov72027298|fbxw4	217.462	0.0726475	0.193509	0.375422	0.707347	0.880394
Xetrov72015197|Xetrov72015197	34.1437	-0.0579633	0.291126	-0.199101	0.842184	0.939771
Xetrov72040799|Xetrov72040799	10.8554	0.558149	0.395054	1.41284	0.157702	0.397009
Xetrov72005071|Xetrov72005071|cd2bp2	1925.54	-0.109279	0.148457	-0.736098	0.461671	0.722089
Xetrov72016721|Xetrov72016721|myt1	3098.35	-0.882805	0.399444	-2.21008	0.0270995	0.118228
Xetrov72002146|Xetrov72002146	10.4494	0.127283	0.399535	0.318578	0.750046	0.900062
Xetrov72023156|Xetrov72023156|epgn	23.8988	0.270867	0.500978	0.540676	0.588731	0.811843
Xetrov72034173|Xetrov72034173|cpvl	56.0516	0.0508628	0.305902	0.166272	0.867943	0.949715
Xetrov72009406|Xetrov72009406|uap1	2081.85	-0.501927	0.289405	-1.73435	0.0828568	0.260218
Xetrov72000189|Xetrov72000189|smc4	4338.53	-0.271627	0.245684	-1.1056	0.268901	0.542468
Xetrov72006331|Xetrov72006331	15.4994	1.1877	0.388543	3.0568	0.00223714	0.0174162
Xetrov72023033|Xetrov72023033|rpl36	2412.78	-0.0475675	0.233583	-0.203642	0.838633	0.938972
Xetrov72026141|Xetrov72026141|slc35e2b	657.741	0.0692531	0.199007	0.347993	0.727845	0.889106
Xetrov72027641|Xetrov72027641	45.2165	-1.27725	0.27064	-4.71936	2.36586e-06	5.40104e-05
Xetrov72024111|Xetrov72024111|slc5a1.1	8.81572	-0.116765	0.48221	-0.242145	0.808668	0.928177
Xetrov72015716|Xetrov72015716|gpr112	6.72626	0.429313	0.491948	0.87268	0.382838	0.658346
Xetrov72007047|Xetrov72007047	91.3634	-2.5399	0.579195	-4.38522	1.15869e-05	0.00021353
Xetrov72035485|Xetrov72035485	116.432	0.722276	0.352543	2.04876	0.0404856	0.157575
Xetrov72026363|Xetrov72026363|wnt4	55.1561	1.49838	0.390592	3.83617	0.000124968	0.00160741
Xetrov72032277|Xetrov72032277	5.96907	1.50049	0.494389	3.03504	0.00240506	0.0184659
Xetrov72010894|Xetrov72010894	5.84649	0.0993862	0.480814	0.206704	0.836241	0.938364
Xetrov72004158|Xetrov72004158|dnah3	1.53551	-0.439271	0.586653	-0.748774	0.453994	0.715686
Xetrov72036959|Xetrov72036959	41.8073	0.315979	0.266952	1.18366	0.236549	0.504776
Xetrov72016941|Xetrov72016941	52.3574	0.379453	0.283734	1.33735	0.181107	0.431466
Xetrov72007348|Xetrov72007348	9.01762	-0.180996	0.554367	-0.326491	0.744053	0.897354
Xetrov72011597|Xetrov72011597	14.3572	0.544299	0.432936	1.25723	0.208672	0.468876
Xetrov72011262|Xetrov72011262|lgals1	3.73968	-0.0752129	0.562599	-0.133688	0.893649	0.960399
Xetrov72013991|Xetrov72013991|zbtb9	106.602	0.112368	0.162943	0.689613	0.490438	0.744552
Xetrov72019159|Xetrov72019159|kank3	53.7155	0.986531	0.29853	3.30463	0.000951025	0.00859482
Xetrov72018031|Xetrov72018031	1.62513	0.215976	0.584128	0.36974	0.711576	0.881989
Xetrov72017026|Xetrov72017026|klhl11	574.387	0.125324	0.100461	1.24749	0.212218	0.472672
Xetrov72016370|Xetrov72016370	2.79255	0.949607	0.557793	1.70244	0.0886737	0.273023
Xetrov72014152|Xetrov72014152	1.64694	-0.735399	0.596899	-1.23203	0.217937	0.481312
Xetrov72025106|Xetrov72025106|kiaa1274	537.107	-0.136079	0.185049	-0.735367	0.462116	0.722342
Xetrov72006116|Xetrov72006116|mras	237.08	-0.220008	0.312396	-0.704259	0.481272	0.736968
Xetrov72013798|Xetrov72013798|gltscr2	2385.17	-0.0653401	0.103249	-0.632842	0.526837	0.771989
Xetrov72005201|Xetrov72005201|dnpep	131.727	-0.0833707	0.31108	-0.268004	0.788696	0.917828
Xetrov72018902|Xetrov72018902|cntln	146.133	-0.0348932	0.34957	-0.0998176	0.920489	0.971224
Xetrov72024570|Xetrov72024570	19.3691	0.225044	0.432678	0.52012	0.60298	0.822162
Xetrov72008929|Xetrov72008929|gtpbp1	643.474	-0.395218	0.244673	-1.61529	0.106247	0.306959
Xetrov72043026|Xetrov72043026|s100a11	322.016	-0.753232	0.22453	-3.35471	0.000794475	0.00743695
Xetrov72041253|Xetrov72041253|plec	1211.26	-0.822156	0.288873	-2.84608	0.0044261	0.0298227
Xetrov72015117|Xetrov72015117	55.7256	0.450462	0.4283	1.05174	0.292917	0.5698
Xetrov72011012|Xetrov72011012|thoc7	2880.03	0.0461312	0.107107	0.430703	0.666684	0.858905
Xetrov72034389|Xetrov72034389|amt	241.192	-0.0519103	0.168323	-0.308397	0.757781	0.904287
Xetrov72025005|Xetrov72025005|kiaa0090	774.176	0.00339614	0.139328	0.0243751	0.980553	0.993477
Xetrov72041286|Xetrov72041286	158.47	0.44886	0.539365	0.832201	0.405296	0.67811
Xetrov72031391|Xetrov72031391|pdcl3	3786.41	-0.188603	0.144597	-1.30433	0.19212	0.447102
Xetrov72005170|Xetrov72005170|shmt1	209.428	-0.125369	0.312597	-0.401057	0.688378	0.870012
Xetrov72008194|Xetrov72008194|btbd8	330.289	0.1541	0.355139	0.433915	0.66435	0.858047
Xetrov72038104|Xetrov72038104|piwil2	288.099	-0.0253388	0.174914	-0.144864	0.884818	0.956782
Xetrov72012216|Xetrov72012216	711.57	0.617953	0.15775	3.9173	8.95447e-05	0.00121768
Xetrov72018192|Xetrov72018192	2.68702	1.68999	0.561183	3.01148	0.00259976	0.0196405
Xetrov72035456|Xetrov72035456	90.0445	0.65556	0.353211	1.856	0.0634533	0.216382
Xetrov72039181|Xetrov72039181|epb49	8.74172	-1.69847	0.439292	-3.86638	0.000110462	0.00145588
Xetrov72029034|Xetrov72029034|slc4a8	61.6638	0.455993	0.261145	1.74613	0.0807884	0.255984
Xetrov72019492|Xetrov72019492|fer	51.2174	-0.051476	0.265099	-0.194177	0.846037	0.940674
Xetrov72000105|Xetrov72000105|ninl	2181.59	0.167116	0.219996	0.759634	0.447474	0.710121
Xetrov72018348|Xetrov72018348|cdc37	900.783	-0.366934	0.134567	-2.72678	0.00639566	0.0398465
Xetrov72029138|Xetrov72029138|gas2l2	2.14108	1.10092	0.597195	1.84349	0.0652576	0.220856
Xetrov72029639|Xetrov72029639|pgm2l1	297.02	2.06684	0.341497	6.05228	1.42814e-09	7.097e-08
Xetrov72023096|Xetrov72023096|ndufs4	97.2235	-0.276732	0.230686	-1.1996	0.230293	0.497026
Xetrov72000429|Xetrov72000429|ttk	820.621	-0.53434	0.119247	-4.48096	7.43082e-06	0.000147318
Xetrov72000447|Xetrov72000447|bend3	702.862	-0.278149	0.168765	-1.64814	0.0993232	0.294394
Xetrov72020939|Xetrov72020939|rad23b	3918.98	-0.0874081	0.0785344	-1.11299	0.265712	0.538386
Xetrov72025329|Xetrov72025329|plekhn1	9830.78	0.233761	0.289473	0.807538	0.419356	0.690239
Xetrov72015572|Xetrov72015572	21.8545	0.435712	0.550705	0.79119	0.428833	0.696275
Xetrov72010520|Xetrov72010520|tob2	429.28	0.323691	0.17612	1.8379	0.0660775	0.22267
Xetrov72037530|Xetrov72037530	2.14961	0.118842	0.582877	0.203889	0.83844	0.938972
Xetrov72040576|Xetrov72040576|adam7	13.0899	0.354808	0.430746	0.823705	0.410107	0.681786
Xetrov72027556|Xetrov72027556	7.30966	0.161588	0.428005	0.377537	0.705775	0.879775
Xetrov72018408|Xetrov72018408	4.82826	0.702343	0.497328	1.41223	0.157882	0.397151
Xetrov72014635|Xetrov72014635	7.79894	1.25931	0.534661	2.35534	0.018506	0.0896621
Xetrov72035452|Xetrov72035452	26.5528	0.12224	0.397449	0.307561	0.758417	0.904739
Xetrov72041383|Xetrov72041383	4.41139	-0.0795246	0.550109	-0.144561	0.885057	0.956815
Xetrov72009541|Xetrov72009541|uvs.2	4468.56	-0.60372	0.385821	-1.56477	0.117637	0.32877
Xetrov72002186|Xetrov72002186|nppc	2.69335	0.886588	0.593562	1.49367	0.135261	0.359824
Xetrov72037431|Xetrov72037431|ndel1	210.017	-1.47967	0.143713	-10.296	7.34312e-25	9.22002e-22
Xetrov72005863|Xetrov72005863	23.7577	-0.534391	0.353345	-1.51238	0.130438	0.351958
Xetrov72000393|Xetrov72000393|bclaf1	1002	-0.314881	0.149212	-2.1103	0.0348324	0.141973
Xetrov72031184|Xetrov72031184|prdx4	1716.74	0.370452	0.167745	2.20843	0.0272143	0.118619
Xetrov72022497|Xetrov72022497|pgrmc2	780.518	-0.0328966	0.15848	-0.207576	0.83556	0.938139
Xetrov72042589|Xetrov72042589	536.808	-0.12968	0.161325	-0.803843	0.421488	0.692037
Xetrov72006670|Xetrov72006670	1.10944	0.394611	0.595588	0.662556	0.507615	0.757801
Xetrov72014954|Xetrov72014954	9.09176	0.0453262	0.471148	0.0962037	0.923359	0.972199
Xetrov72009861|Xetrov72009861|pla2g15	260.766	-0.306667	0.272228	-1.12651	0.259951	0.532454
Xetrov72038025|Xetrov72038025|usp8	260.632	-0.38318	0.34231	-1.1194	0.262971	0.535275
Xetrov72030982|Xetrov72030982|unnamed	112.33	0.0575954	0.271638	0.21203	0.832084	0.936337
Xetrov72002963|Xetrov72002963	817.042	0.206865	0.170176	1.2156	0.224139	0.489044
Xetrov72027059|Xetrov72027059|chmp2a	1549.67	-0.193158	0.122433	-1.57766	0.114643	0.323764
Xetrov72002259|Xetrov72002259	1.13674	-0.306435	0.596575	-0.513657	0.607492	0.82555
Xetrov72038923|Xetrov72038923|klhdc5	79.4518	-0.0617578	0.360068	-0.171517	0.863817	0.948582
Xetrov72004345|Xetrov72004345|atad2b	3849.59	-0.105861	0.270367	-0.391545	0.695394	0.874828
Xetrov72000583|Xetrov72000583|lrrn4	1.78747	0.503708	0.58734	0.857609	0.391109	0.665433
Xetrov72008219|Xetrov72008219|lrrc7	1.42947	0.301498	0.59681	0.505182	0.613431	0.829804
Xetrov72023685|Xetrov72023685	75.6635	0.936167	0.340001	2.75342	0.00589756	0.0374872
Xetrov72013877|Xetrov72013877|rcor1	1385.56	-0.638081	0.223677	-2.85269	0.0043351	0.0293484
Xetrov72037984|Xetrov72037984|pik3cg	94.9835	0.00237285	0.360923	0.00657439	0.994754	0.998789
Xetrov72027990|Xetrov72027990	0.971031	0.471765	0.570572	0.826827	0.408335	0.680522
Xetrov72016448|Xetrov72016448|haus7	1046.85	0.241278	0.122445	1.9705	0.048781	0.180181
Xetrov72028365|Xetrov72028365	2.28782	0.806228	0.583612	1.38144	0.167142	0.410158
Xetrov72036345|Xetrov72036345	7.37638	-0.152869	0.591857	-0.258287	0.796185	0.921768
Xetrov72010964|Xetrov72010964|cbfb	954.335	0.35387	0.128029	2.76399	0.00570985	0.0365159
Xetrov72038536|Xetrov72038536|camk2b	10.9837	0.239633	0.502097	0.477265	0.633173	0.840157
Xetrov72013286|Xetrov72013286|clasrp	61.9572	0.875224	0.216384	4.04477	5.23735e-05	0.00077915
Xetrov72042712|Xetrov72042712	8.33533	-0.124254	0.597423	-0.207983	0.835242	0.938041
Xetrov72002953|Xetrov72002953	47.4941	1.36085	0.465515	2.92333	0.00346312	0.0246316
Xetrov72005644|Xetrov72005644|thoc6	1808.05	0.268101	0.117745	2.27695	0.022789	0.104405
Xetrov72003515|Xetrov72003515|hdhd3	94.6418	-0.222224	0.23012	-0.965686	0.334201	0.613305
Xetrov72043218|Xetrov72043218|tnnt2	19.3063	0.22122	0.339912	0.650817	0.515165	0.762964
Xetrov72002574|Xetrov72002574	2.31354	-0.711423	0.581236	-1.22398	0.220959	0.485028
Xetrov72010619|Xetrov72010619|rrp7a	1017.49	-0.0159914	0.151633	-0.105461	0.91601	0.969705
Xetrov72023727|Xetrov72023727|zcchc8	661.228	0.42317	0.22572	1.87475	0.0608265	0.210437
Xetrov72040200|Xetrov72040200|cxorf26	174.158	0.0320232	0.278845	0.114842	0.90857	0.966397
Xetrov72007459|Xetrov72007459|mfap4	1.12839	0.0772501	0.590721	0.130773	0.895955	0.961141
Xetrov72017495|Xetrov72017495|ccr7	1.53159	0.705261	0.55835	1.26312	0.206547	0.46644
Xetrov72024350|Xetrov72024350|c12orf34	157.354	-0.312597	0.24818	-1.25956	0.207829	0.467821
Xetrov72017715|Xetrov72017715|skap1	272.65	0.0262571	0.23319	0.1126	0.910348	0.967087
Xetrov72019272|Xetrov72019272|myo19	75.2403	0.010039	0.351925	0.0285261	0.977243	0.992044
Xetrov72026169|Xetrov72026169|bcat2	270.655	-0.441025	0.170049	-2.59352	0.00950001	0.0544005
Xetrov72031164|Xetrov72031164|sebox	689.715	-0.30606	0.219711	-1.39301	0.163616	0.405786
Xetrov72033755|Xetrov72033755	31.5043	2.45979	0.447322	5.49893	3.82095e-08	1.36825e-06
Xetrov72043140|Xetrov72043140	663.354	0.142915	0.19355	0.738386	0.46028	0.720907
Xetrov72008537|Xetrov72008537|pkn2	558.635	-0.164897	0.210316	-0.784043	0.433015	0.699175
Xetrov72002135|Xetrov72002135|ncbp2	6267.2	0.00225829	0.0886775	0.0254664	0.979683	0.992916
Xetrov72002226|Xetrov72002226|srp9	1073.38	-0.117272	0.103997	-1.12765	0.259467	0.531983
Xetrov72023124|Xetrov72023124	70.0795	-0.248695	0.249767	-0.995706	0.319393	0.599029
Xetrov72033109|Xetrov72033109|kif13a	88.9447	0.549791	0.353853	1.55373	0.120249	0.33335
Xetrov72012262|Xetrov72012262|mcph1	359.535	-0.0646432	0.169489	-0.3814	0.702906	0.878119
Xetrov72005804|Xetrov72005804|plekha3	50.747	0.355612	0.257902	1.37886	0.167937	0.411313
Xetrov72025113|Xetrov72025113|clcn6	98.931	0.461748	0.418232	1.10405	0.269573	0.54313
Xetrov72019465|Xetrov72019465|clcn3	1017.03	0.103799	0.364617	0.28468	0.775889	0.912691
Xetrov72011712|Xetrov72011712	2.15746	0.876387	0.583796	1.50119	0.133307	0.3567
Xetrov72005664|Xetrov72005664|mrps22	349.882	-0.293311	0.15164	-1.93426	0.0530809	0.191376
Xetrov72012266|Xetrov72012266	1580.52	0.0053658	0.163766	0.0327651	0.973862	0.991255
Xetrov72034499|Xetrov72034499|hoxa2	53.1534	-1.50328	0.479891	-3.13255	0.00173294	0.0141721
Xetrov72018134|Xetrov72018134	3.52328	2.39561	0.559415	4.28236	1.84922e-05	0.000320233
Xetrov72011077|Xetrov72011077	89.4965	0.0164107	0.239919	0.0684011	0.945466	0.980125
Xetrov72024800|Xetrov72024800|scaf1	2520.38	-0.116928	0.161171	-0.725488	0.468153	0.72713
Xetrov72016746|Xetrov72016746|zmynd8	2566.82	0.408261	0.329617	1.23859	0.215496	0.477883
Xetrov72007940|Xetrov72007940	44.3238	0.275016	0.280537	0.980321	0.326928	0.606636
Xetrov72029751|Xetrov72029751|slc43a2	127.978	1.78806	0.324639	5.50784	3.63273e-08	1.31471e-06
Xetrov72037990|Xetrov72037990|polg	285.91	0.35691	0.184576	1.93368	0.0531529	0.191386
Xetrov72034150|Xetrov72034150|acvr2b	69.963	0.0956376	0.264422	0.361685	0.717587	0.884636
Xetrov72021373|Xetrov72021373|gnai3	2647.89	-0.0658615	0.223344	-0.294888	0.768079	0.90873
Xetrov72038666|Xetrov72038666	38.2879	-0.695978	0.416647	-1.67043	0.0948348	0.285393
Xetrov72042387|Xetrov72042387	47.6967	1.29783	0.287536	4.51364	6.3724e-06	0.000128774
Xetrov72031896|Xetrov72031896	4.54609	0.882463	0.461117	1.91375	0.0556521	0.197578
Xetrov72015647|Xetrov72015647	8.86999	-0.441468	0.490036	-0.900889	0.367647	0.644454
Xetrov72038041|Xetrov72038041|vps41	335.83	0.0246875	0.139955	0.176396	0.859983	0.946997
Xetrov72031077|Xetrov72031077|slc25a30	3860.12	-1.33627	0.235387	-5.67692	1.37144e-08	5.4037e-07
Xetrov72042631|Xetrov72042631|dpagt1	4.6362	-1.30514	0.512776	-2.54524	0.0109203	0.0604619
Xetrov72028383|Xetrov72028383|znf581	54.8995	-0.19472	0.379141	-0.513582	0.607545	0.82555
Xetrov72004447|Xetrov72004447|xpo6	780.06	0.309197	0.409239	0.755541	0.449925	0.712453
Xetrov72003893|Xetrov72003893	6.20807	2.64993	0.589264	4.49701	6.89144e-06	0.000138225
Xetrov72003334|Xetrov72003334	35.3967	-0.0870857	0.4049	-0.21508	0.829705	0.935501
Xetrov72042081|Xetrov72042081	190.253	2.92935	0.411753	7.11433	1.12457e-12	1.09742e-10
Xetrov72006792|Xetrov72006792	46.2059	2.39767	0.348381	6.88231	5.88896e-12	4.84335e-10
Xetrov72020621|Xetrov72020621|mmp11	41.5405	-2.02065	0.525428	-3.84571	0.000120202	0.00155701
Xetrov72039501|Xetrov72039501|mfap3	45.4738	-0.385205	0.222483	-1.73139	0.083382	0.261518
Xetrov72032531|Xetrov72032531	78.1328	0.0911092	0.212237	0.429281	0.667719	0.859455
Xetrov72029168|Xetrov72029168|lig4	88.9803	-0.255655	0.277724	-0.920537	0.357292	0.634247
Xetrov72031142|Xetrov72031142|cdca8	2076.95	-0.648112	0.154932	-4.18322	2.8741e-05	0.000471934
Xetrov72036500|Xetrov72036500	6.3732	0.947241	0.488602	1.93868	0.0525408	0.190116
Xetrov72001405|Xetrov72001405	2.79519	1.22353	0.588772	2.07811	0.0376993	0.150239
Xetrov72023862|Xetrov72023862|ntrk2	16.806	3.83604	0.510416	7.51552	5.66861e-14	7.73642e-12
Xetrov72040694|Xetrov72040694|bcl2l10	5.04153	1.29153	0.560159	2.30566	0.0211298	0.0988179
Xetrov72042331|Xetrov72042331	15.5648	-1.18689	0.433285	-2.73929	0.00615722	0.0386293
Xetrov72001871|Xetrov72001871	2.43595	-0.384617	0.597166	-0.644071	0.51953	0.766595
Xetrov72010733|Xetrov72010733|cd151	8.89002	0.67482	0.485108	1.39107	0.164203	0.406601
Xetrov72029582|Xetrov72029582|c17orf63	1302.24	0.0151176	0.117443	0.128723	0.897577	0.961648
Xetrov72030022|Xetrov72030022|sesn3	84.0089	-0.111046	0.264577	-0.419712	0.674696	0.863003
Xetrov72029954|Xetrov72029954|nek3	613.595	0.501598	0.252816	1.98405	0.0472508	0.176117
PAC:20694502	1710.62	-0.00346335	0.15434	-0.0224398	0.982097	0.993856
Xetrov72026834|Xetrov72026834|unnamed	2852.78	-0.27252	0.596856	-0.456593	0.647963	0.849457
Xetrov72025539|Xetrov72025539	104.352	0.439141	0.247577	1.77375	0.0761039	0.245814
Xetrov72005858|Xetrov72005858|gtpbp8	9.75032	-0.212412	0.441759	-0.480833	0.630635	0.838788
Xetrov72026053|Xetrov72026053|wnt8b	7.68526	-0.325571	0.53423	-0.609422	0.542245	0.781739
Xetrov72016903|Xetrov72016903|stat5b	29.715	-0.659932	0.298159	-2.21336	0.0268729	0.117349
Xetrov72036251|Xetrov72036251	176.595	-2.34972	0.306854	-7.65746	1.89651e-14	2.95197e-12
Xetrov72035293|Xetrov72035293|prlh	4.80755	1.63489	0.592921	2.75734	0.00582732	0.0371159
Xetrov72016476|Xetrov72016476|lamtor1	783.25	-0.0395513	0.102165	-0.38713	0.69866	0.876244
Xetrov72039751|Xetrov72039751|asb13	11.9536	-0.509724	0.403606	-1.26293	0.206616	0.466539
Xetrov72017800|Xetrov72017800|mxra7	1.7722	0.500978	0.597169	0.838922	0.401513	0.674954
Xetrov72013649|Xetrov72013649|flvcr2	296	-1.45533	0.160396	-9.07338	1.15377e-19	4.62344e-17
Xetrov72031530|Xetrov72031530|hmgb1	20324	-0.251236	0.0865535	-2.90267	0.00369996	0.0259149
Xetrov72011446|Xetrov72011446	13.4116	-0.305626	0.411277	-0.743116	0.457411	0.718566
Xetrov72040160|Xetrov72040160|ppia	11365.7	-0.209285	0.120967	-1.7301	0.0836132	0.262025
Xetrov72001414|Xetrov72001414|unnamed	1.53417	0.476342	0.594825	0.800811	0.423241	0.692755
Xetrov72034010|Xetrov72034010|cdyl	133.269	-0.0485115	0.205277	-0.236323	0.813182	0.930053
Xetrov72026856|Xetrov72026856|pafah1b2	251.733	-0.476968	0.15313	-3.1148	0.00184071	0.0148407
Xetrov72036286|Xetrov72036286	8.70125	0.362472	0.503677	0.719652	0.471739	0.730105
Xetrov72010350|Xetrov72010350|cnn3	3496.2	-0.0956983	0.117118	-0.81711	0.413865	0.685272
Xetrov72026485|Xetrov72026485	19.5252	0.930684	0.379307	2.45364	0.0141417	0.0732574
Xetrov72027535|Xetrov72027535	392.351	-0.0786129	0.239371	-0.328414	0.742599	0.896636
Xetrov72000293|Xetrov72000293|atp12a	3297.71	0.154124	0.353191	0.436376	0.662564	0.857252
Xetrov72015726|Xetrov72015726|c14orf39	1.3947	0.399529	0.597337	0.668849	0.503592	0.754426
Xetrov72011590|Xetrov72011590	40.0638	0.46863	0.431859	1.08515	0.277857	0.552913
Xetrov72015700|Xetrov72015700	5.14366	0.160436	0.570505	0.281217	0.778544	0.913316
Xetrov72012460|Xetrov72012460|pcnx	671.951	0.0742745	0.143827	0.516414	0.605565	0.824196
Xetrov72000008|Xetrov72000008|mdn1	1706.85	0.894249	0.247264	3.61658	0.00029852	0.00332879
Xetrov72001607|Xetrov72001607|fyttd1	911.91	0.219268	0.250853	0.87409	0.382069	0.65752
Xetrov72016331|Xetrov72016331	1.72297	0.75586	0.583137	1.2962	0.194908	0.450472
Xetrov72019767|Xetrov72019767|tbx3	647.23	-2.9175	0.438438	-6.65431	2.84634e-11	2.0348e-09
Xetrov72030968|Xetrov72030968|ldlrap1	1919.94	-0.312123	0.129855	-2.40363	0.0162333	0.0810115
Xetrov72017999|Xetrov72017999|gip	9.52608	1.66395	0.553766	3.00478	0.00265771	0.0199901
Xetrov72026882|Xetrov72026882|ethe1	219.527	-0.300907	0.403193	-0.746308	0.455481	0.71655
Xetrov72032319|Xetrov72032319	2.07244	-0.316978	0.595063	-0.53268	0.594255	0.815996
Xetrov72016457|Xetrov72016457|raf1	2414.6	0.0145706	0.150168	0.0970289	0.922703	0.971956
Xetrov72003609|Xetrov72003609	5.02387	1.99207	0.5953	3.34632	0.000818905	0.00762019
Xetrov72032495|Xetrov72032495	6.97921	-0.547812	0.541374	-1.01189	0.31159	0.590688
Xetrov72018452|Xetrov72018452	1.97109	1.0635	0.583797	1.82169	0.0685025	0.227906
Xetrov72006269|Xetrov72006269|med9	1278.28	-0.114098	0.141602	-0.805767	0.420377	0.691052
Xetrov72003028|Xetrov72003028|eif4a1	28985.1	-0.317529	0.194162	-1.63539	0.101968	0.299
Xetrov72040790|Xetrov72040790	2.1349	-0.130026	0.568077	-0.228889	0.818955	0.931869
Xetrov72000590|Xetrov72000590|mfi2	2.34063	-1.105	0.583603	-1.89341	0.0583033	0.204242
Xetrov72001504|Xetrov72001504|ust	23.9287	0.797365	0.412308	1.9339	0.0531249	0.191376
Xetrov72019827|Xetrov72019827|palld	12.5441	1.12274	0.534297	2.10134	0.0356114	0.144083
Xetrov72005504|Xetrov72005504|d2hgdh	107.629	-0.267641	0.217481	-1.23064	0.218458	0.481574
Xetrov72034422|Xetrov72034422|dek	1426.71	-0.194297	0.137348	-1.41464	0.157175	0.396177
Xetrov72002235|Xetrov72002235|ehbp1	18.3069	0.0977199	0.347639	0.281096	0.778637	0.913316
Xetrov72039990|Xetrov72039990|nme5	76.8754	-0.947346	0.453249	-2.09012	0.0366069	0.147003
Xetrov72014103|Xetrov72014103|txnip	138.477	0.424933	0.476276	0.892199	0.372286	0.648897
Xetrov72004675|Xetrov72004675|rasa2	422.856	-0.124534	0.188496	-0.660674	0.508821	0.758627
Xetrov72039828|Xetrov72039828|unnamed	1766.67	0.0154323	0.164951	0.0935568	0.925461	0.972718
Xetrov72040617|Xetrov72040617|npm2	1006.94	-0.080928	0.178655	-0.452983	0.650561	0.850736
Xetrov72035403|Xetrov72035403|mrps28	58.2369	0.0113528	0.270683	0.0419411	0.966546	0.988328
Xetrov72026694|Xetrov72026694|inpp5a.1	13.6391	0.122707	0.378104	0.324532	0.745535	0.89796
Xetrov72012031|Xetrov72012031	1.04754	0.643666	0.579821	1.11011	0.266951	0.540213
Xetrov72011333|Xetrov72011333|vamp4	147.319	0.0326733	0.165884	0.196964	0.843855	0.939859
Xetrov72032611|Xetrov72032611	5.56734	1.91925	0.483704	3.96783	7.25309e-05	0.00102249
Xetrov72043107|Xetrov72043107	110.312	-0.108487	0.29806	-0.363977	0.715875	0.883963
Xetrov72001625|Xetrov72001625|marcks	13314.1	0.0206265	0.0782945	0.263447	0.792206	0.919084
Xetrov72038244|Xetrov72038244|brd8	1720.03	0.0758464	0.173997	0.435906	0.662905	0.857252
Xetrov72031794|Xetrov72031794	4.67384	-0.413442	0.538952	-0.767122	0.443009	0.70616
Xetrov72021750|Xetrov72021750	13.2294	1.58022	0.569652	2.77401	0.00553704	0.0356042
Xetrov72004919|Xetrov72004919	17.4716	1.65803	0.45764	3.623	0.000291201	0.00326069
Xetrov72021173|Xetrov72021173	87.42	-0.0169462	0.483768	-0.0350296	0.972056	0.990636
Xetrov72030303|Xetrov72030303|vdr	2.17273	-0.361655	0.588053	-0.615003	0.538553	0.778911
Xetrov72011506|Xetrov72011506|c1orf123	367.421	-0.344666	0.132845	-2.5945	0.00947296	0.0542786
Xetrov72019905|Xetrov72019905|c19orf44	331.395	0.896891	0.208946	4.29245	1.76713e-05	0.000307882
Xetrov72032102|Xetrov72032102	2216.91	0.105132	0.166817	0.630226	0.528547	0.772799
Xetrov72006453|Xetrov72006453|hba2	4.64174	0.215062	0.47962	0.448401	0.653864	0.852063
Xetrov72000553|Xetrov72000553	1.52518	1.15364	0.594139	1.9417	0.0521729	0.189341
Xetrov72017176|Xetrov72017176|rbm39	33255.8	0.0370736	0.0810361	0.457495	0.647316	0.849111
Xetrov72008896|Xetrov72008896|il17rd	2050.36	-0.115182	0.152815	-0.753736	0.451008	0.713353
Xetrov72029301|Xetrov72029301|c13orf18	1335.06	0.286468	0.297803	0.961939	0.33608	0.614955
Xetrov72028166|Xetrov72028166	8.89786	0.0969619	0.471734	0.205544	0.837147	0.938446
Xetrov72041040|Xetrov72041040|unc5c	1.3359	0.115428	0.597457	0.193198	0.846804	0.941011
Xetrov72000265|Xetrov72000265|myt1l	1.75402	1.35921	0.55557	2.44651	0.0144248	0.0743911
Xetrov72004974|Xetrov72004974	1.99308	-0.671352	0.596588	-1.12532	0.260453	0.532892
Xetrov72042623|Xetrov72042623|capns1	122.68	-1.701	0.375035	-4.53557	5.74486e-06	0.000117225
Xetrov72042806|Xetrov72042806	4.23641	1.20726	0.553301	2.18192	0.0291152	0.124598
Xetrov72007994|Xetrov72007994	1.88074	0.17535	0.582731	0.30091	0.763483	0.906762
Xetrov72039057|Xetrov72039057|pah	4.8971	0.832983	0.511098	1.62979	0.103146	0.301233
Xetrov72010504|Xetrov72010504|slc25a38	63.6142	-0.225875	0.214275	-1.05414	0.29182	0.568958
Xetrov72029733|Xetrov72029733|mnt	574.986	-0.0484614	0.213963	-0.226494	0.820817	0.932123
Xetrov72034443|Xetrov72034443|sox4	293.64	-0.392045	0.242304	-1.61799	0.105665	0.305783
Xetrov72009365|Xetrov72009365|cat.2	5.53219	0.0787958	0.429653	0.183394	0.854489	0.943946
Xetrov72034858|Xetrov72034858|ctdspl	799.883	0.179333	0.173372	1.03438	0.300958	0.578451
Xetrov72015686|Xetrov72015686	4.99981	0.3999	0.493351	0.810578	0.417608	0.688785
Xetrov72025458|Xetrov72025458|glb1l2	18.4565	-0.859922	0.539717	-1.59328	0.111097	0.317415
Xetrov72030619|Xetrov72030619|tmem30c	11.2972	-0.0489111	0.567897	-0.0861266	0.931366	0.974987
Xetrov72013484|Xetrov72013484|syt16	81.4137	-1.94888	0.47027	-4.14418	3.41036e-05	0.000543867
Xetrov72007905|Xetrov72007905	3.90474	1.63991	0.580318	2.82588	0.00471511	0.0313407
Xetrov72010358|Xetrov72010358|dbx1	22.267	1.54024	0.429286	3.58792	0.000333326	0.00363934
Xetrov72000264|Xetrov72000264|senp6	903.3	-0.239089	0.152752	-1.56521	0.117533	0.328636
Xetrov72035332|Xetrov72035332	21.6948	-0.36411	0.363097	-1.00279	0.315962	0.595469
Xetrov72012277|Xetrov72012277|ppp4r1l	821.031	0.462015	0.271005	1.70482	0.0882275	0.272073
Xetrov72006883|Xetrov72006883	1.56432	1.86218	0.595047	3.12947	0.00175124	0.0142845
Xetrov72017612|Xetrov72017612|atxn7l3	1250.91	0.0476522	0.133708	0.35639	0.721548	0.886763
Xetrov72038133|Xetrov72038133|dock1	261.885	0.236634	0.343046	0.689803	0.490318	0.744552
Xetrov72037285|Xetrov72037285	15.1423	0.429144	0.301733	1.42226	0.15495	0.392141
Xetrov72005937|Xetrov72005937|prkar1b	83.9758	-0.0336706	0.259499	-0.129752	0.896763	0.961386
Xetrov72036328|Xetrov72036328	1.9113	1.52051	0.577899	2.6311	NA	NA
Xetrov72b000281|Xetrov72b000281|dynlt1	603.26	0.0890806	0.129219	0.689375	0.490587	0.74462
Xetrov72030928|Xetrov72030928|plcxd2	8.59815	0.266871	0.423806	0.6297	0.528891	0.772799
Xetrov72016793|Xetrov72016793|arhgap39	2513.11	0.290232	0.19048	1.52369	0.127587	0.346698
Xetrov72027014|Xetrov72027014|c10orf58	23.3882	-0.300509	0.381641	-0.787413	0.43104	0.698128
Xetrov72015215|Xetrov72015215|ap2s1	399.903	-0.149261	0.114342	-1.30539	0.191761	0.446598
Xetrov72008629|Xetrov72008629|kank4	1.36682	1.11422	0.576227	1.93365	0.053156	0.191386
Xetrov72013160|Xetrov72013160	1267.22	0.278165	0.37821	0.735478	0.462049	0.722304
Xetrov72014090|Xetrov72014090	7.30811	0.266985	0.446361	0.598136	0.549749	0.787003
Xetrov72036102|Xetrov72036102	8.41635	-0.130525	0.415462	-0.314169	0.753393	0.902059
Xetrov72009091|Xetrov72009091|glt25d2	5.35779	0.89371	0.503831	1.77383	0.0760916	0.245814
Xetrov72000865|Xetrov72000865|cep68	170.372	-0.370208	0.306257	-1.20881	0.226734	0.492725
Xetrov72032844|Xetrov72032844	1.50322	0.722362	0.594795	1.21447	0.224567	0.489752
Xetrov72003237|Xetrov72003237|prss2	4.8437	1.7394	0.594987	2.92342	0.00346213	0.0246316
Xetrov72024266|Xetrov72024266|mtnr1a	1.78069	1.02244	0.596921	1.71285	0.0867397	0.269402
Xetrov72015770|Xetrov72015770	12.3952	0.86666	0.373064	2.32309	0.0201743	0.0954442
Xetrov72016376|Xetrov72016376	2.89897	0.308494	0.596903	0.516824	0.605279	0.824018
Xetrov72001627|Xetrov72001627|stx11	147.613	-0.31205	0.350163	-0.891156	0.372845	0.649539
Xetrov72004159|Xetrov72004159|smg1	1028.45	-0.192147	0.306905	-0.626079	0.531263	0.774564
Xetrov72010810|Xetrov72010810|pddc1	115.507	-0.101555	0.161283	-0.629671	0.52891	0.772799
Xetrov72000651|Xetrov72000651|hbs1l	873.525	0.095169	0.146531	0.64948	0.516028	0.763643
Xetrov72043484|Xetrov72043484	4.43576	0.551512	0.491602	1.12187	0.261919	0.534625
Xetrov72010730|Xetrov72010730|bcl10	1471.85	-0.0294023	0.137101	-0.214457	0.830191	0.93566
Xetrov72032365|Xetrov72032365	18.3827	0.680875	0.416464	1.63489	0.102071	0.299161
Xetrov72028642|Xetrov72028642|mll2	4186.17	0.269389	0.122456	2.19988	0.0278152	0.120409
Xetrov72036303|Xetrov72036303|trappc10	24.1558	-0.113006	0.353809	-0.319398	0.749425	0.89992
Xetrov72023004|Xetrov72023004|pop5	166.708	0.353558	0.217847	1.62296	0.104597	0.30401
Xetrov72036755|Xetrov72036755	2.89889	-0.123091	0.596667	-0.206297	0.836559	0.938378
Xetrov72029531|Xetrov72029531|gas6	928.064	-0.831406	0.215381	-3.86016	0.000113312	0.00148512
Xetrov72015797|Xetrov72015797|amn	5.52466	-0.463169	0.551364	-0.840042	0.400885	0.674492
Xetrov72b000072|Xetrov72b000072	29.1927	-0.47308	0.272788	-1.73424	0.0828751	0.260232
Xetrov72013974|Xetrov72013974|ass1	1.71587	0.444394	0.596091	0.745514	0.455961	0.717125
Xetrov72038529|Xetrov72038529|ash2l	2978.92	-0.185039	0.115884	-1.59676	0.110319	0.315768
Xetrov72037965|Xetrov72037965|fbxo38	393.89	0.156312	0.165389	0.945118	0.344599	0.622791
Xetrov72004340|Xetrov72004340	390.731	0.158194	0.165112	0.958101	0.338012	0.616275
Xetrov72036160|Xetrov72036160	10.0082	1.54159	0.560424	2.75076	0.00594573	0.037704
Xetrov72015458|Xetrov72015458	37.9042	0.745256	0.484161	1.53927	0.123738	0.33982
Xetrov72014925|Xetrov72014925	1.50418	0.23751	0.581776	0.40825	0.68309	0.867202
Xetrov72022729|Xetrov72022729	2.4327	1.3386	0.58896	2.27281	0.0230375	0.105236
Xetrov72020950|Xetrov72020950	37.6413	-0.940018	0.528796	-1.77766	0.0754603	0.244574
Xetrov72041869|Xetrov72041869|itpr3	14.7877	0.069455	0.462564	0.150152	0.880644	0.955143
Xetrov72037513|Xetrov72037513	4.84696	0.181096	0.515453	0.351333	0.725338	0.888268
Xetrov72019014|Xetrov72019014|unnamed	143.203	-0.762688	0.475925	-1.60254	0.109036	0.313238
Xetrov72031112|Xetrov72031112	1.06479	-0.262988	0.553807	-0.474874	0.634877	0.841055
Xetrov72041308|Xetrov72041308	13.0479	0.383286	0.477068	0.80342	0.421732	0.692131
Xetrov72000728|Xetrov72000728|c6orf103	13.6031	1.08156	0.443262	2.44	0.0146873	0.0753733
Xetrov72032236|Xetrov72032236	1.15042	1.27972	0.593372	2.15669	0.0310296	0.130399
Xetrov72000980|Xetrov72000980|hdac2	635.757	-0.729122	0.167502	-4.35291	1.34345e-05	0.000243997
Xetrov72042333|Xetrov72042333|trim3	14.7377	0.0352652	0.362336	0.0973273	0.922467	0.971872
Xetrov72025932|Xetrov72025932|ruvbl2	2449.42	-0.467924	0.0862933	-5.42248	5.87773e-08	2.00546e-06
Xetrov72005847|Xetrov72005847|loc398404	141.97	0.0276287	0.405455	0.0681426	0.945672	0.980177
Xetrov72009496|Xetrov72009496|slc29a2	1837.16	1.17608	0.160431	7.33079	2.28808e-13	2.62767e-11
Xetrov72030978|Xetrov72030978|ucp2	4691.36	-0.0506365	0.120192	-0.421297	0.673538	0.862577
Xetrov72007732|Xetrov72007732	25.5166	-0.106911	0.282631	-0.378269	0.705231	0.879504
Xetrov72024698|Xetrov72024698|myo9a	139.461	-1.11851	0.245375	-4.55837	5.15516e-06	0.000106812
Xetrov72010362|Xetrov72010362|nudt22	4149.45	-0.198706	0.179155	-1.10913	0.267374	0.540636
Xetrov72020901|Xetrov72020901|znf420	45.5335	0.354364	0.328519	1.07867	0.280734	0.555744
Xetrov72014747|Xetrov72014747	82.8695	0.296581	0.256449	1.15649	0.247479	0.518353
Xetrov72018821|Xetrov72018821|mast3	1013.12	-0.0948465	0.208838	-0.454164	0.649711	0.850366
Xetrov72037899|Xetrov72037899|hmgxb3	211.424	0.21139	0.22975	0.920091	0.357525	0.634494
Xetrov72015357|Xetrov72015357|sptssa	290.091	-0.25617	0.240678	-1.06437	0.287161	0.563902
Xetrov72036986|Xetrov72036986	11.5336	0.418535	0.440333	0.950496	0.34186	0.619274
Xetrov72020759|Xetrov72020759|srfbp1	1503.63	0.056833	0.156219	0.363804	0.716005	0.883963
Xetrov72b000103|Xetrov72b000103	6.18357	-0.322247	0.567042	-0.568295	0.569835	0.799691
Xetrov72017503|Xetrov72017503|strada	349.169	4.54961e-06	0.231301	1.96697e-05	0.999984	0.999984
Xetrov72003842|Xetrov72003842|zp3	947.439	0.299063	0.225033	1.32897	0.183857	0.435458
Xetrov72002278|Xetrov72002278	1.21184	1.25372	0.591296	2.1203	0.0339811	0.139221
Xetrov72024449|Xetrov72024449|lman1	881.897	-0.0544432	0.0983762	-0.553419	0.579977	0.805789
Xetrov72008255|Xetrov72008255|ubn2	2064.29	-0.305289	0.116668	-2.61675	0.00887719	0.0515869
Xetrov72007907|Xetrov72007907	3.8174	-0.325125	0.596326	-0.545213	0.585607	0.809455
Xetrov72022769|Xetrov72022769	1.34958	0.476055	0.594109	0.801293	0.422962	0.692643
Xetrov72031902|Xetrov72031902|smpx	2.20642	0.883768	0.595014	1.48529	0.137467	0.363427
Xetrov72005796|Xetrov72005796|decr2	76.1117	0.205519	0.577201	0.356062	0.721794	0.886825
Xetrov72023751|Xetrov72023751	1.3648	1.02819	0.596884	1.7226	0.0849615	0.265191
Xetrov72015396|Xetrov72015396	2.01288	-0.941468	0.596071	-1.57946	0.114231	0.323087
Xetrov72010200|Xetrov72010200|tinf2	519.439	0.0953341	0.201779	0.472468	0.636593	0.841912
Xetrov72030936|Xetrov72030936|spry2	4046.78	-0.326502	0.208821	-1.56355	0.117924	0.329182
Xetrov72038076|Xetrov72038076|pcdhac2	14.6193	1.73824	0.593247	2.93005	0.00338909	0.0242464
Xetrov72019977|Xetrov72019977|camkk2	174.777	0.815072	0.416577	1.9566	0.050395	0.184406
Xetrov72038303|Xetrov72038303|arhgef37	70.7312	0.147994	0.239564	0.617764	0.536731	0.777659
Xetrov72006754|Xetrov72006754|gpr116	3.11475	0.659004	0.554239	1.18903	0.23443	0.502189
Xetrov72011291|Xetrov72011291	3.18808	0.533655	0.589307	0.905563	0.365167	0.642402
Xetrov72031633|Xetrov72031633|pcnp	2129.68	0.118931	0.157226	0.756432	0.44939	0.712023
Xetrov72012202|Xetrov72012202	21.989	0.980959	0.282955	3.46684	0.000526609	0.00530099
Xetrov72023068|Xetrov72023068	5.5707	0.479672	0.511978	0.9369	0.34881	0.626387
Xetrov72014869|Xetrov72014869	3.40635	0.181363	0.587555	0.308674	0.75757	0.904272
Xetrov72021190|Xetrov72021190|adh1b	1.20552	0.231113	0.5962	0.387643	0.69828	0.876118
Xetrov72001800|Xetrov72001800	2.92827	-0.183586	0.538333	-0.341027	0.733084	0.891831
Xetrov72028000|Xetrov72028000	24.3551	0.245325	0.376653	0.651328	0.514835	0.762752
Xetrov72040302|Xetrov72040302|mrpl42	540.828	0.226599	0.138749	1.63315	0.102437	0.299813
Xetrov72036049|Xetrov72036049	3.33119	0.409398	0.570663	0.717408	0.473122	0.731052
Xetrov72040161|Xetrov72040161|arl1	1288.76	-0.845344	0.191383	-4.41702	1.00071e-05	0.000189232
Xetrov72027810|Xetrov72027810	5.92556	0.706294	0.47053	1.50106	0.13334	0.3567
Xetrov72030665|Xetrov72030665|otc	28.5451	1.67537	0.530435	3.15849	0.00158588	0.0131695
Xetrov72013680|Xetrov72013680|mudeng	176.291	0.994966	0.297433	3.34518	0.000822299	0.00764044
Xetrov72020149|Xetrov72020149|me2	943.623	0.0793572	0.0861966	0.920653	0.357231	0.634247
Xetrov72026916|Xetrov72026916|med19	5438.32	0.126737	0.0858363	1.47649	0.139812	0.367301
Xetrov72029342|Xetrov72029342|abi3bp	5.40294	0.304564	0.570465	0.533888	0.593419	0.815205
Xetrov72000010|Xetrov72000010|dst	6.24389	0.698972	0.590255	1.18419	0.236339	0.504582
Xetrov72007682|Xetrov72007682	20.752	0.115798	0.288532	0.401337	0.688172	0.869985
Xetrov72021019|Xetrov72021019|c18orf25	271.308	-0.434617	0.199014	-2.18385	0.0289736	0.124115
Xetrov72014654|Xetrov72014654|set	42061.7	-0.0476581	0.0847686	-0.562214	0.57397	0.802357
Xetrov72031796|Xetrov72031796|polr1d.1	467.615	0.0327874	0.160102	0.204792	0.837735	0.938834
Xetrov72004446|Xetrov72004446|nckap1	3049.65	0.237141	0.148217	1.59996	0.109607	0.314207
Xetrov72034121|Xetrov72034121|plag1	34.5844	0.254188	0.311932	0.814882	0.41514	0.686517
Xetrov72036226|Xetrov72036226|tmem8b	8.00706	1.24843	0.502542	2.48423	0.0129832	0.068807
Xetrov72042984|Xetrov72042984|fblim1	61.2975	-1.59717	0.453457	-3.52222	0.000427956	0.00447962
Xetrov72039756|Xetrov72039756|capza2	1971.12	-0.495794	0.0723558	-6.85216	7.27424e-12	5.80521e-10
Xetrov72001591|Xetrov72001591	403.296	-0.16991	0.18343	-0.926291	0.354295	0.631205
Xetrov72031578|Xetrov72031578|rab30	77.8718	1.09269	0.252927	4.32019	1.55898e-05	0.000277784
Xetrov72041721|Xetrov72041721	25.9603	1.38088	0.459354	3.00613	0.00264596	0.0199303
Xetrov72037224|Xetrov72037224	1.52684	1.73918	0.556196	3.12692	NA	NA
Xetrov72037666|Xetrov72037666|itih5l	4.85941	0.728089	0.591332	1.23127	0.218223	0.481434
Xetrov72022715|Xetrov72022715|ndufb6	462.704	-0.0917864	0.164792	-0.556985	0.577538	0.804597
Xetrov72008985|Xetrov72008985|papd5	954.316	0.0680359	0.209299	0.325065	0.745132	0.897762
Xetrov72008284|Xetrov72008284|znf644	687.887	0.0637149	0.275109	0.231599	0.81685	0.931686
Xetrov72041175|Xetrov72041175	135.374	0.285509	0.223985	1.27468	0.202422	0.460548
Xetrov72024775|Xetrov72024775	25.6555	4.58846	0.552201	8.30939	9.6194e-17	2.44827e-14
Xetrov72031993|Xetrov72031993|txndc17	621.416	-0.198615	0.318658	-0.623287	0.533096	0.775781
Xetrov72009402|Xetrov72009402|rnpc3	687.629	-0.208542	0.128838	-1.61864	0.105524	0.305478
Xetrov72001151|Xetrov72001151|c3orf58	669.048	0.0494958	0.231616	0.213698	0.830783	0.935755
Xetrov72017609|Xetrov72017609|mafb	52.9918	-0.732593	0.554282	-1.3217	0.186269	0.4386
Xetrov72000803|Xetrov72000803|slc24a3	1.29996	0.814885	0.589405	1.38256	0.166801	0.409802
Xetrov72028494|Xetrov72028494	33.5158	0.287928	0.280933	1.0249	0.305411	0.583379
Xetrov72038184|Xetrov72038184|ndst1	1792.8	0.348343	0.139436	2.49824	0.0124813	0.0668959
Xetrov72004170|Xetrov72004170|tn3	831.169	1.45677	0.47258	3.08258	0.00205216	0.0163082
Xetrov72004646|Xetrov72004646	30.3705	-0.0361725	0.406318	-0.0890252	0.929062	0.974156
Xetrov72037424|Xetrov72037424	6.27354	0.0902626	0.474805	0.190105	0.849227	0.941841
Xetrov72042863|Xetrov72042863	17.9735	1.17207	0.403935	2.90163	0.00371226	0.0259624
Xetrov72012570|Xetrov72012570|col4a5	337.425	0.156336	0.144755	1.08	0.280141	0.555133
Xetrov72010213|Xetrov72010213|sh3glb1	1039.11	-0.0290273	0.149615	-0.194014	0.846165	0.940674
Xetrov72008446|Xetrov72008446|xpc	1274.51	-0.340936	0.187414	-1.81916	0.0688867	0.228538
Xetrov72022235|Xetrov72022235|bcl7a	1848.57	0.0754115	0.114677	0.657598	0.510796	0.759691
Xetrov72002586|Xetrov72002586|reps1	7.15259	-0.0408279	0.417134	-0.0978772	0.92203	0.971821
Xetrov72041526|Xetrov72041526	7.47604	2.79685	0.568816	4.91697	8.78941e-07	2.26767e-05
Xetrov72032925|Xetrov72032925|pdx1	166.638	0.190439	0.180345	1.05597	0.290981	0.568264
Xetrov72016567|Xetrov72016567	47.0053	1.16169	0.308	3.77173	0.000162118	0.00199846
Xetrov72042825|Xetrov72042825	6.82187	-2.71665	0.579534	-4.68765	2.76356e-06	6.18894e-05
Xetrov72020825|Xetrov72020825|tfeb	24.0454	-0.0185464	0.440698	-0.0420841	0.966432	0.988328
Xetrov72008301|Xetrov72008301|usp47	714.553	0.358188	0.238529	1.50166	0.133186	0.356614
Xetrov72018390|Xetrov72018390|fam50a	1524.19	-0.0379495	0.104291	-0.363882	0.715946	0.883963
Xetrov72038941|Xetrov72038941|aldh1a3	1.61155	1.69577	0.595739	2.84649	0.00442042	0.0298188
Xetrov72021747|Xetrov72021747|ppp1r3b	417.479	0.109777	0.230971	0.475284	0.634584	0.840867
Xetrov72b000096|Xetrov72b000096	2875.01	-0.0582678	0.115131	-0.506101	0.612786	0.829511
Xetrov72031118|Xetrov72031118|pef1	10.5788	-0.303581	0.447589	-0.678259	0.497608	0.749815
Xetrov72002431|Xetrov72002431	1.34885	0.612418	0.585539	1.0459	0.295605	0.572663
Xetrov72041338|Xetrov72041338	79.808	0.143763	0.306752	0.468663	0.639311	0.843723
Xetrov72004197|Xetrov72004197|pikfyve	36.3412	0.869543	0.232704	3.73668	0.000186463	0.00223827
Xetrov72004670|Xetrov72004670|telo2	74.909	0.320669	0.320334	1.00105	0.316805	0.596491
Xetrov72022433|Xetrov72022433	457.756	-0.382144	0.1575	-2.42632	0.0152529	0.077432
Xetrov72016910|Xetrov72016910|ezh1	39.7865	-0.178388	0.291048	-0.612916	0.539932	0.779777
Xetrov72005493|Xetrov72005493|foxj1.2	233.428	-2.1918	0.584689	-3.74866	0.000177781	0.00215364
Xetrov72026643|Xetrov72026643|vax2	1.43355	-0.451732	0.595811	-0.75818	0.448343	0.711189
Xetrov72035633|Xetrov72035633|mbp	8.79629	0.0663467	0.364581	0.181981	0.855598	0.944402
Xetrov72007631|Xetrov72007631	2.02034	2.0024	0.596249	3.35833	0.000784159	0.00736825
Xetrov72040688|Xetrov72040688|ppargc1b	1.99672	0.542099	0.595493	0.910337	0.362645	0.639578
Xetrov72019597|Xetrov72019597|tle2	2994.73	-0.0653988	0.0896054	-0.729853	0.46548	0.725253
Xetrov72017754|Xetrov72017754|hoxb4	74.3499	-2.28431	0.521757	-4.37811	1.19713e-05	0.000219754
[truncated: 16,918 more rows]
